# Supplementary material for: Stereoselective two-carbon ring expansion of allylic amines via electronic control of palladium-promoted equilibria
Source: Chem Sci. 2023 Jun 6;14(25):6992–6. doi: 10.1039/d3sc02303f (PMC10306103; doi:10.1039/d3sc02303f)
Supplement: SC-014-D3SC02303F-s002 [file SC-014-D3SC02303F-s002.cif]

# Electronic Supplementary Material (ESI) for Chemical Science.
# This journal is © The Royal Society of Chemistry 2023

####################################################################### 
# 
# This file contains crystal structure data downloaded from the 
# Cambridge Structural Database (CSD) hosted by the Cambridge 
# Crystallographic Data Centre (CCDC).
# 
# Full information about CCDC data access policies and citation 
# guidelines are available at http://www.ccdc.cam.ac.uk/access/V1 
# 
# Audit and citation data items may have been added by the CCDC. 
# Please retain this information to preserve the provenance of 
# this file and to allow appropriate attribution of the data. 
# 
#######################################################################

data_jkpw001_lt_fa
_database_code_depnum_ccdc_archive 'CCDC 2257860'
loop_
_audit_author_name
_audit_author_address
'Paul Waddell'
;Newcastle University
United Kingdom
;
_audit_update_record             
;
2023-04-20 deposited with the CCDC.	2023-06-06 downloaded from the CCDC.
;
_audit_creation_date             2022-10-07
_audit_creation_method           
;
Olex2 1.3
(compiled 2020.12.01 svn.r5f60950 for OlexSys, GUI svn.r6408)
;
_shelx_SHELXL_version_number     2018/3
_chemical_name_common            ?
_chemical_name_systematic        ?
_chemical_formula_moiety         'C22 H25 N O2'
_chemical_formula_sum            'C22 H25 N O2'
_chemical_formula_weight         335.43
_chemical_absolute_configuration ad
_chemical_melting_point          ?
_chemical_oxdiff_formula         'C22 H25 N1 O3'
loop_
_atom_type_symbol
_atom_type_description
_atom_type_scat_dispersion_real
_atom_type_scat_dispersion_imag
_atom_type_scat_source
C C 0.0181 0.0091 'International Tables Vol C Tables 4.2.6.8 and 6.1.1.4'
H H 0.0000 0.0000 'International Tables Vol C Tables 4.2.6.8 and 6.1.1.4'
N N 0.0311 0.0180 'International Tables Vol C Tables 4.2.6.8 and 6.1.1.4'
O O 0.0492 0.0322 'International Tables Vol C Tables 4.2.6.8 and 6.1.1.4'

_shelx_space_group_comment       
;
The symmetry employed for this shelxl refinement is uniquely defined
by the following loop, which should always be used as a source of
symmetry information in preference to the above space-group names.
They are only intended as comments.
;
_space_group_crystal_system      monoclinic
_space_group_IT_number           4
_space_group_name_H-M_alt        'P 1 21 1'
_space_group_name_Hall           'P 2yb'
loop_
_space_group_symop_operation_xyz
'x, y, z'
'-x, y+1/2, -z'

_cell_length_a                   6.9158(3)
_cell_length_b                   7.5748(3)
_cell_length_c                   17.5449(6)
_cell_angle_alpha                90
_cell_angle_beta                 94.912(3)
_cell_angle_gamma                90
_cell_volume                     915.73(6)
_cell_formula_units_Z            2
_cell_measurement_reflns_used    7072
_cell_measurement_temperature    150.0(2)
_cell_measurement_theta_max      76.8560
_cell_measurement_theta_min      5.0290
_shelx_estimated_absorpt_T_max   0.970
_shelx_estimated_absorpt_T_min   0.863
_exptl_absorpt_coefficient_mu    0.606
_exptl_absorpt_correction_T_max  0.973
_exptl_absorpt_correction_T_min  0.907
_exptl_absorpt_correction_type   analytical
_exptl_absorpt_process_details   
;
CrysAlisPro 1.171.42.60a (Rigaku Oxford Diffraction, 2022)
Analytical numeric absorption correction using a multifaceted crystal
model based on expressions derived by R.C. Clark & J.S. Reid.
(Clark, R. C. & Reid, J. S. (1995). Acta Cryst. A51, 887-897)
Empirical absorption correction using spherical harmonics,
implemented in SCALE3 ABSPACK scaling algorithm.
;
_exptl_absorpt_special_details   ?
_exptl_crystal_colour            colourless
_exptl_crystal_colour_primary    colourless
_exptl_crystal_density_diffrn    1.217
_exptl_crystal_density_meas      ?
_exptl_crystal_density_method    ?
_exptl_crystal_description       block
_exptl_crystal_F_000             360
loop_
_exptl_crystal_face_index_h
_exptl_crystal_face_index_k
_exptl_crystal_face_index_l
_exptl_crystal_face_perp_dist
0 0 1 0.0276
0 0 -1 0.0136
-1 -5 -1 0.0784
-3 4 4 0.0720
-1 1 -1 0.0601
-1 0 0 0.1124
1 0 0 0.0694
0 5 -2 0.1040

_exptl_crystal_size_max          0.25
_exptl_crystal_size_mid          0.18
_exptl_crystal_size_min          0.05
loop_
_exptl_oxdiff_crystal_face_indexfrac_h
_exptl_oxdiff_crystal_face_indexfrac_k
_exptl_oxdiff_crystal_face_indexfrac_l
_exptl_oxdiff_crystal_face_x
_exptl_oxdiff_crystal_face_y
_exptl_oxdiff_crystal_face_z
-0.0000 0.0000 1.0000 -0.0438 -0.0760 -0.0086
0.0000 -0.0000 -1.0000 0.0438 0.0760 0.0086
-1.1640 -4.7278 -0.7173 0.0238 -0.0228 0.9995
-2.6930 3.5922 4.2598 0.5173 -0.6072 -0.6031
-1.0000 1.0000 -1.0000 0.2885 -0.0268 -0.1360
-1.0000 -0.0000 0.0000 0.1951 -0.0957 0.0526
1.0000 0.0000 -0.0000 -0.1951 0.0957 -0.0526
0.0000 5.0000 -2.0001 0.3357 0.1161 -0.9686

_exptl_transmission_factor_max   ?
_exptl_transmission_factor_min   ?
_diffrn_reflns_av_R_equivalents  0.0379
_diffrn_reflns_av_unetI/netI     0.0335
_diffrn_reflns_Laue_measured_fraction_full 0.999
_diffrn_reflns_Laue_measured_fraction_max 0.930
_diffrn_reflns_limit_h_max       8
_diffrn_reflns_limit_h_min       -8
_diffrn_reflns_limit_k_max       8
_diffrn_reflns_limit_k_min       -9
_diffrn_reflns_limit_l_max       21
_diffrn_reflns_limit_l_min       -21
_diffrn_reflns_number            10179
_diffrn_reflns_point_group_measured_fraction_full 0.995
_diffrn_reflns_point_group_measured_fraction_max 0.903
_diffrn_reflns_theta_full        67.684
_diffrn_reflns_theta_max         76.942
_diffrn_reflns_theta_min         5.060
_diffrn_ambient_temperature      150.0(2)
_diffrn_detector                 'Hybrid Pixel Array Detector'
_diffrn_detector_area_resol_mean 10.0000
_diffrn_detector_type            'HyPix-Arc 100'
_diffrn_measured_fraction_theta_full 0.999
_diffrn_measured_fraction_theta_max 0.930
_diffrn_measurement_details      
;
List of Runs (angles in degrees, time in seconds):

  # Type    Start    End  Width  t~exp~   \w     \q     \k     \f   Frames
#--------------------------------------------------------------------------
  1  \w    -82.00 -45.00   0.50    0.30    --  -92.45  77.00-150.00   74
  2  \w    -68.00 -23.00   0.50    0.30    --  -92.45  61.00-150.00   90
  3  \w    -33.00  -8.00   0.50    0.30    --  -92.45  30.00-120.00   50
  4  \w    -35.00 -10.00   0.50    0.30    --  -92.45  30.00-180.00   50
  5  \w    -24.00  36.00   0.50    0.30    --  -47.19  19.00-180.00  120
  6  \w     45.00  83.00   0.50    0.30    --  108.17 -95.00  90.00   76
  7  \w     34.00 103.00   0.50    0.30    --  108.17 -95.00 120.00  138
  8  \w     17.00  43.00   0.50    0.30    --   54.00  87.00 149.98   52
  9  \w      8.00  33.00   0.50    0.30    --   50.00  92.00 126.38   50
 10  \w     37.00  63.00   0.50    0.30    --   70.00  77.00 178.16   52
 11  \w     76.00 101.00   0.50    0.30    --   97.31  77.00 120.00   50
 12  \w    106.00 131.00   0.50    0.30    --   70.00  77.00 178.16   50
 13  \w    102.00 136.00   0.50    0.30    --  108.17  19.00  74.00   68
 14  \w     79.00 104.00   0.50    0.30    --   97.31  19.00  74.00   50
 15  \w     52.00  78.00   0.50    0.30    --  108.17  19.00  74.00   52
 16  \w     38.00  68.00   0.50    0.30    --   70.00  77.00-149.67   60
 17  \w      7.00  32.00   0.50    0.30    --   50.00  93.00-166.57   50
 18  \w    152.00 178.00   0.50    0.30    --  108.17  19.00  74.00   52
 19  \w     87.00 123.00   0.50    0.30    --   46.19  19.00  74.00   72
 20  \w     64.00  92.00   0.50    0.30    --   46.19  38.00 120.00   56
 21  \w     20.00  59.00   0.50    0.30    --   46.19  38.00 120.00   78
 22  \w    -20.00  18.00   0.50    0.30    --   46.19  19.00  74.00   76
 23  \w     21.00  78.00   0.50    0.30    --   46.19  19.00  74.00  114
 24  \w     20.00  71.00   0.50    0.30    --   97.31 -61.00  60.00  102
 25  \w     21.00  70.00   0.50    0.30    --   97.31 -61.00 120.00   98
 26  \w     20.00  67.00   0.50    0.30    --   97.31 -61.00 -30.00   94
 27  \w    -33.00  -7.00   0.50    0.30    --   46.19 -19.00 -92.00   52
 28  \w    -98.00 -45.00   0.50    0.30    --  -78.00 -77.00  98.74  106
 29  \w    -89.00 -61.00   0.50    0.30    --  -92.45 -77.00 120.00   56
 30  \w   -163.00 -62.00   0.50    0.30    --  -92.45 -77.00 150.00  202
 31  \w   -156.00-109.00   0.50    0.30    --  -92.45 -77.00 120.00   94
 32  \w    -90.00 -62.00   0.50    0.30    --  -92.45 -77.00-120.00   56
 33  \w   -164.00 -96.00   0.50    0.30    --  -92.45 -77.00-120.00  136
 34  \w   -155.00 -63.00   0.50    0.30    --  -92.45 -77.00-180.00  184
 35  \w    -84.00 -59.00   0.50    0.30    --  -92.45 -77.00-150.00   50
 36  \w   -132.00 -64.00   0.50    0.30    --  -94.00 -70.00-145.72  136
 37  \w   -164.00-139.00   0.50    0.30    --  -94.00 -70.00-145.72   50
 38  \w    -79.00 -54.00   0.50    0.30    --  -47.19 -19.00 -92.00   50
 39  \w   -124.00 -99.00   0.50    0.30    --  -92.45 -19.00 -92.00   50
 40  \w   -160.00 -86.00   0.50    0.30    --  -92.45 -61.00  90.00  148
 41  \w    -86.00 -60.00   0.50    0.30    --  -78.00 -72.00 125.20   52
 42  \w    -94.00 -60.00   0.50    0.30    --  -82.00 -68.00 176.12   68
;
_diffrn_measurement_device       'four-circle diffractometer'
_diffrn_measurement_device_type  
'XtaLAB Synergy, Single source at home/near, HyPix-Arc 100'
_diffrn_measurement_method       '\w scans'
_diffrn_orient_matrix_type       
'CrysAlisPro convention (1999,Acta A55,543-557)'
_diffrn_orient_matrix_UB_11      -0.1951175000
_diffrn_orient_matrix_UB_12      0.0496357000
_diffrn_orient_matrix_UB_13      -0.0437658000
_diffrn_orient_matrix_UB_21      0.0956516000
_diffrn_orient_matrix_UB_22      -0.0071883000
_diffrn_orient_matrix_UB_23      -0.0760074000
_diffrn_orient_matrix_UB_31      -0.0525834000
_diffrn_orient_matrix_UB_32      -0.1971519000
_diffrn_orient_matrix_UB_33      -0.0085652000
_diffrn_radiation_monochromator  graphite
_diffrn_radiation_probe          x-ray
_diffrn_radiation_type           'Cu K\a'
_diffrn_radiation_wavelength     1.54184
_diffrn_source                   'fine-focus sealed X-ray tube'
_diffrn_source_type              'Enhance (Cu) X-ray Source'
_reflns_Friedel_coverage         0.800
_reflns_Friedel_fraction_full    0.991
_reflns_Friedel_fraction_max     0.871
_reflns_number_gt                3264
_reflns_number_total             3474
_reflns_odcompleteness_completeness 99.94
_reflns_odcompleteness_iscentric 1
_reflns_odcompleteness_theta     66.97
_reflns_special_details          
;
 Reflections were merged by SHELXL according to the crystal
 class for the calculation of statistics and refinement.
 
 _reflns_Friedel_fraction is defined as the number of unique
 Friedel pairs measured divided by the number that would be
 possible theoretically, ignoring centric projections and
 systematic absences.
;
_reflns_threshold_expression     'I > 2\s(I)'
_computing_cell_refinement       'CrysAlisPro 1.171.42.60a (Rigaku OD, 2022)'
_computing_data_collection       'CrysAlisPro 1.171.42.60a (Rigaku OD, 2022)'
_computing_data_reduction        'CrysAlisPro 1.171.42.60a (Rigaku OD, 2022)'
_computing_molecular_graphics    'Olex2 1.3 (Dolomanov et al., 2009)'
_computing_publication_material  'Olex2 1.3 (Dolomanov et al., 2009)'
_computing_structure_refinement  'XL  (Sheldrick, 2008)'
_computing_structure_solution    'SHELXT 2014/5 (Sheldrick, 2014)'
_refine_diff_density_max         0.194
_refine_diff_density_min         -0.255
_refine_diff_density_rms         0.041
_refine_ls_abs_structure_details 
;
 Flack x determined using 1350 quotients [(I+)-(I-)]/[(I+)+(I-)]
 (Parsons, Flack and Wagner, Acta Cryst. B69 (2013) 249-259).
;
_refine_ls_abs_structure_Flack   0.1(2)
_refine_ls_extinction_coef       0.0042(15)
_refine_ls_extinction_expression Fc^*^=kFc[1+0.001xFc^2^\l^3^/sin(2\q)]^-1/4^
_refine_ls_extinction_method     'SHELXL-2018/3 (Sheldrick 2018)'
_refine_ls_goodness_of_fit_ref   1.079
_refine_ls_hydrogen_treatment    constr
_refine_ls_matrix_type           full
_refine_ls_number_parameters     228
_refine_ls_number_reflns         3474
_refine_ls_number_restraints     187
_refine_ls_R_factor_all          0.0484
_refine_ls_R_factor_gt           0.0459
_refine_ls_restrained_S_all      1.062
_refine_ls_shift/su_max          0.000
_refine_ls_shift/su_mean         0.000
_refine_ls_structure_factor_coef Fsqd
_refine_ls_weighting_details     
'w=1/[\s^2^(Fo^2^)+(0.0671P)^2^+0.2566P] where P=(Fo^2^+2Fc^2^)/3'
_refine_ls_weighting_scheme      calc
_refine_ls_wR_factor_gt          0.1257
_refine_ls_wR_factor_ref         0.1277
_refine_special_details          ?
_olex2_refinement_description    
;
1. Fixed Uiso
 At 1.2 times of:
  All C(H) groups, All C(H,H) groups
 At 1.5 times of:
  All C(H,H,H) groups
2. Rigid body (RIGU) restrains
 All non-hydrogen atoms
 with sigma for 1-2 distances of 0.004 and sigma for 1-3 distances of 0.004
3.a Ternary CH refined with riding coordinates:
 C1(H1)
3.b Secondary CH2 refined with riding coordinates:
 C4(H4A,H4B), C5(H5A,H5B), C6(H6A,H6B), C7(H7A,H7B), C16(H16A,H16B)
3.c Aromatic/amide H refined with riding coordinates:
 C2(H2), C9(H9), C10(H10), C11(H11), C12(H12), C13(H13), C18(H18), C19(H19),
 C20(H20), C21(H21), C22(H22)
3.d Idealised Me refined as rotating group:
 C14(H14A,H14B,H14C)
;
_atom_sites_solution_hydrogens   geom
_atom_sites_solution_primary     dual
_atom_sites_solution_secondary   ?
loop_
_atom_site_label
_atom_site_type_symbol
_atom_site_fract_x
_atom_site_fract_y
_atom_site_fract_z
_atom_site_U_iso_or_equiv
_atom_site_adp_type
_atom_site_occupancy
_atom_site_site_symmetry_order
_atom_site_calc_flag
_atom_site_refinement_flags_posn
_atom_site_refinement_flags_adp
_atom_site_refinement_flags_occupancy
_atom_site_disorder_assembly
_atom_site_disorder_group
O1 O 0.5435(4) 0.8931(4) 0.87734(15) 0.0608(8) Uani 1 1 d . . . . .
O2 O 0.3714(3) 0.6533(3) 0.84011(12) 0.0429(6) Uani 1 1 d . . . . .
N1 N 0.7681(3) 0.5768(3) 0.62415(13) 0.0285(5) Uani 1 1 d . . . . .
C1 C 0.5702(4) 0.6521(4) 0.61979(16) 0.0311(6) Uani 1 1 d . . . . .
H1 H 0.578849 0.774241 0.598671 0.037 Uiso 1 1 calc R U . . .
C2 C 0.4939(4) 0.6693(4) 0.69773(16) 0.0305(6) Uani 1 1 d . . . . .
H2 H 0.385358 0.599676 0.708591 0.037 Uiso 1 1 calc R U . . .
C3 C 0.5721(4) 0.7776(4) 0.75195(17) 0.0332(6) Uani 1 1 d . . . . .
C4 C 0.7430(4) 0.8959(4) 0.73942(19) 0.0382(7) Uani 1 1 d . . . . .
H4A H 0.772556 0.969287 0.785660 0.046 Uiso 1 1 calc R U . . .
H4B H 0.705977 0.976520 0.696190 0.046 Uiso 1 1 calc R U . . .
C5 C 0.9272(4) 0.7949(5) 0.72239(18) 0.0390(7) Uani 1 1 d . . . . .
H5A H 1.038435 0.877577 0.727466 0.047 Uiso 1 1 calc R U . . .
H5B H 0.952127 0.701707 0.761578 0.047 Uiso 1 1 calc R U . . .
C6 C 0.9194(4) 0.7091(4) 0.64339(18) 0.0336(6) Uani 1 1 d . . . . .
H6A H 0.903854 0.804290 0.604683 0.040 Uiso 1 1 calc R U . . .
H6B H 1.046744 0.652755 0.638086 0.040 Uiso 1 1 calc R U . . .
C7 C 0.7885(4) 0.4184(4) 0.67224(16) 0.0309(6) Uani 1 1 d . . . . .
H7A H 0.670889 0.344415 0.662700 0.037 Uiso 1 1 calc R U . . .
H7B H 0.798784 0.453930 0.726742 0.037 Uiso 1 1 calc R U . . .
C8 C 0.9652(4) 0.3109(4) 0.65658(16) 0.0290(6) Uani 1 1 d . . . . .
C9 C 1.1132(4) 0.2812(4) 0.71383(16) 0.0317(6) Uani 1 1 d . . . . .
H9 H 1.106687 0.333386 0.762772 0.038 Uiso 1 1 calc R U . . .
C10 C 1.2714(4) 0.1750(5) 0.69986(18) 0.0379(7) Uani 1 1 d . . . . .
H10 H 1.370835 0.152854 0.739474 0.045 Uiso 1 1 calc R U . . .
C11 C 1.2824(5) 0.1027(4) 0.62843(18) 0.0384(7) Uani 1 1 d . . . . .
H11 H 1.390336 0.030883 0.618815 0.046 Uiso 1 1 calc R U . . .
C12 C 1.1378(5) 0.1336(4) 0.57044(18) 0.0379(7) Uani 1 1 d . . . . .
H12 H 1.146693 0.083908 0.521145 0.045 Uiso 1 1 calc R U . . .
C13 C 0.9801(4) 0.2373(4) 0.58469(17) 0.0340(7) Uani 1 1 d . . . . .
H13 H 0.880868 0.258522 0.544889 0.041 Uiso 1 1 calc R U . . .
C14 C 0.4329(4) 0.5488(5) 0.56414(17) 0.0410(8) Uani 1 1 d . . . . .
H14A H 0.483357 0.547846 0.513628 0.061 Uiso 1 1 calc R U . . .
H14B H 0.304577 0.604634 0.560405 0.061 Uiso 1 1 calc R U . . .
H14C H 0.422106 0.427319 0.582508 0.061 Uiso 1 1 calc R U . . .
C15 C 0.4972(4) 0.7839(5) 0.82839(18) 0.0382(7) Uani 1 1 d . . . . .
C16 C 0.2948(6) 0.6489(6) 0.9146(2) 0.0574(10) Uani 1 1 d . . . . .
H16A H 0.225329 0.760096 0.923769 0.069 Uiso 1 1 calc R U . . .
H16B H 0.401664 0.634554 0.955405 0.069 Uiso 1 1 calc R U . . .
C17 C 0.1593(5) 0.4962(5) 0.91443(16) 0.0375(7) Uani 1 1 d . . . . .
C18 C -0.0389(5) 0.5224(7) 0.90275(18) 0.0534(10) Uani 1 1 d . . . . .
H18 H -0.088944 0.638813 0.896388 0.064 Uiso 1 1 calc R U . . .
C19 C -0.1631(7) 0.3822(11) 0.9003(2) 0.0830(17) Uani 1 1 d . . . . .
H19 H -0.298916 0.402311 0.892363 0.100 Uiso 1 1 calc R U . . .
C20 C -0.0956(11) 0.2136(10) 0.9090(3) 0.096(2) Uani 1 1 d . . . . .
H20 H -0.183281 0.116848 0.906865 0.115 Uiso 1 1 calc R U . . .
C21 C 0.0986(11) 0.1861(7) 0.9209(2) 0.0868(17) Uani 1 1 d . . . . .
H21 H 0.146310 0.068900 0.927157 0.104 Uiso 1 1 calc R U . . .
C22 C 0.2296(6) 0.3269(6) 0.9239(2) 0.0545(10) Uani 1 1 d . . . . .
H22 H 0.365227 0.306082 0.932444 0.065 Uiso 1 1 calc R U . . .

loop_
_atom_site_aniso_label
_atom_site_aniso_U_11
_atom_site_aniso_U_22
_atom_site_aniso_U_33
_atom_site_aniso_U_23
_atom_site_aniso_U_13
_atom_site_aniso_U_12
O1 0.0688(18) 0.0644(18) 0.0527(15) -0.0215(13) 0.0243(13) -0.0306(15)
O2 0.0480(13) 0.0462(14) 0.0369(11) -0.0079(10) 0.0173(9) -0.0168(11)
N1 0.0244(11) 0.0285(12) 0.0329(12) 0.0038(10) 0.0050(9) 0.0007(9)
C1 0.0262(13) 0.0338(15) 0.0336(14) 0.0051(12) 0.0045(10) 0.0051(12)
C2 0.0242(12) 0.0326(15) 0.0353(14) 0.0025(12) 0.0052(10) 0.0018(12)
C3 0.0281(14) 0.0311(15) 0.0409(15) 0.0010(12) 0.0061(11) 0.0009(12)
C4 0.0363(16) 0.0347(17) 0.0450(17) -0.0048(13) 0.0114(13) -0.0054(13)
C5 0.0277(14) 0.0462(19) 0.0437(17) -0.0020(14) 0.0066(12) -0.0073(13)
C6 0.0245(13) 0.0357(16) 0.0417(16) 0.0031(12) 0.0084(11) -0.0010(12)
C7 0.0319(15) 0.0289(15) 0.0329(14) 0.0048(12) 0.0091(11) 0.0024(12)
C8 0.0295(13) 0.0248(14) 0.0333(14) 0.0021(11) 0.0060(10) -0.0005(11)
C9 0.0351(15) 0.0300(15) 0.0305(14) 0.0001(12) 0.0051(11) -0.0004(12)
C10 0.0324(14) 0.0405(18) 0.0407(16) 0.0096(13) 0.0036(11) 0.0045(13)
C11 0.0356(16) 0.0316(17) 0.0498(18) 0.0047(13) 0.0142(13) 0.0082(13)
C12 0.0481(18) 0.0318(17) 0.0351(15) -0.0029(12) 0.0117(13) -0.0004(13)
C13 0.0334(14) 0.0362(16) 0.0323(15) -0.0010(12) 0.0014(11) -0.0031(12)
C14 0.0301(14) 0.059(2) 0.0336(15) 0.0015(15) 0.0025(11) 0.0005(15)
C15 0.0335(15) 0.0402(17) 0.0415(16) -0.0062(14) 0.0064(12) -0.0032(14)
C16 0.072(2) 0.064(3) 0.0395(18) -0.0125(18) 0.0244(17) -0.023(2)
C17 0.0381(16) 0.0484(19) 0.0271(14) -0.0028(13) 0.0095(11) -0.0093(14)
C18 0.0457(18) 0.083(3) 0.0336(17) 0.0027(18) 0.0131(14) 0.0027(19)
C19 0.054(2) 0.160(5) 0.037(2) -0.011(3) 0.0131(17) -0.050(3)
C20 0.138(5) 0.114(4) 0.041(2) -0.022(3) 0.034(3) -0.091(4)
C21 0.174(5) 0.048(3) 0.042(2) 0.0038(19) 0.032(3) -0.020(3)
C22 0.065(2) 0.061(2) 0.0380(18) 0.0059(17) 0.0069(16) 0.0082(19)

_geom_special_details            
;
 All esds (except the esd in the dihedral angle between two l.s. planes)
 are estimated using the full covariance matrix.  The cell esds are taken
 into account individually in the estimation of esds in distances, angles
 and torsion angles; correlations between esds in cell parameters are only
 used when they are defined by crystal symmetry.  An approximate (isotropic)
 treatment of cell esds is used for estimating esds involving l.s. planes.
;
loop_
_geom_bond_atom_site_label_1
_geom_bond_atom_site_label_2
_geom_bond_distance
_geom_bond_site_symmetry_2
_geom_bond_publ_flag
O1 C15 1.216(4) . ?
O2 C15 1.345(4) . ?
O2 C16 1.451(4) . ?
N1 C1 1.479(3) . ?
N1 C6 1.467(4) . ?
N1 C7 1.466(4) . ?
C1 H1 1.0000 . ?
C1 C2 1.513(4) . ?
C1 C14 1.520(4) . ?
C2 H2 0.9500 . ?
C2 C3 1.335(4) . ?
C3 C4 1.515(4) . ?
C3 C15 1.479(4) . ?
C4 H4A 0.9900 . ?
C4 H4B 0.9900 . ?
C4 C5 1.538(4) . ?
C5 H5A 0.9900 . ?
C5 H5B 0.9900 . ?
C5 C6 1.527(4) . ?
C6 H6A 0.9900 . ?
C6 H6B 0.9900 . ?
C7 H7A 0.9900 . ?
C7 H7B 0.9900 . ?
C7 C8 1.514(4) . ?
C8 C9 1.389(4) . ?
C8 C13 1.391(4) . ?
C9 H9 0.9500 . ?
C9 C10 1.396(4) . ?
C10 H10 0.9500 . ?
C10 C11 1.376(5) . ?
C11 H11 0.9500 . ?
C11 C12 1.384(5) . ?
C12 H12 0.9500 . ?
C12 C13 1.384(4) . ?
C13 H13 0.9500 . ?
C14 H14A 0.9800 . ?
C14 H14B 0.9800 . ?
C14 H14C 0.9800 . ?
C16 H16A 0.9900 . ?
C16 H16B 0.9900 . ?
C16 C17 1.489(5) . ?
C17 C18 1.383(5) . ?
C17 C22 1.377(6) . ?
C18 H18 0.9500 . ?
C18 C19 1.364(8) . ?
C19 H19 0.9500 . ?
C19 C20 1.363(10) . ?
C20 H20 0.9500 . ?
C20 C21 1.358(9) . ?
C21 H21 0.9500 . ?
C21 C22 1.398(7) . ?
C22 H22 0.9500 . ?

loop_
_geom_angle_atom_site_label_1
_geom_angle_atom_site_label_2
_geom_angle_atom_site_label_3
_geom_angle
_geom_angle_site_symmetry_1
_geom_angle_site_symmetry_3
_geom_angle_publ_flag
C15 O2 C16 116.4(3) . . ?
C6 N1 C1 112.7(2) . . ?
C7 N1 C1 112.8(2) . . ?
C7 N1 C6 113.3(2) . . ?
N1 C1 H1 107.0 . . ?
N1 C1 C2 112.3(2) . . ?
N1 C1 C14 111.1(3) . . ?
C2 C1 H1 107.0 . . ?
C2 C1 C14 112.2(2) . . ?
C14 C1 H1 107.0 . . ?
C1 C2 H2 118.5 . . ?
C3 C2 C1 123.1(3) . . ?
C3 C2 H2 118.5 . . ?
C2 C3 C4 122.3(3) . . ?
C2 C3 C15 120.9(3) . . ?
C15 C3 C4 116.8(3) . . ?
C3 C4 H4A 108.8 . . ?
C3 C4 H4B 108.8 . . ?
C3 C4 C5 113.8(3) . . ?
H4A C4 H4B 107.7 . . ?
C5 C4 H4A 108.8 . . ?
C5 C4 H4B 108.8 . . ?
C4 C5 H5A 108.5 . . ?
C4 C5 H5B 108.5 . . ?
H5A C5 H5B 107.5 . . ?
C6 C5 C4 115.0(3) . . ?
C6 C5 H5A 108.5 . . ?
C6 C5 H5B 108.5 . . ?
N1 C6 C5 117.9(2) . . ?
N1 C6 H6A 107.8 . . ?
N1 C6 H6B 107.8 . . ?
C5 C6 H6A 107.8 . . ?
C5 C6 H6B 107.8 . . ?
H6A C6 H6B 107.2 . . ?
N1 C7 H7A 109.2 . . ?
N1 C7 H7B 109.2 . . ?
N1 C7 C8 112.0(2) . . ?
H7A C7 H7B 107.9 . . ?
C8 C7 H7A 109.2 . . ?
C8 C7 H7B 109.2 . . ?
C9 C8 C7 120.8(3) . . ?
C9 C8 C13 118.9(3) . . ?
C13 C8 C7 120.3(3) . . ?
C8 C9 H9 119.8 . . ?
C8 C9 C10 120.4(3) . . ?
C10 C9 H9 119.8 . . ?
C9 C10 H10 120.2 . . ?
C11 C10 C9 119.7(3) . . ?
C11 C10 H10 120.2 . . ?
C10 C11 H11 119.7 . . ?
C10 C11 C12 120.6(3) . . ?
C12 C11 H11 119.7 . . ?
C11 C12 H12 120.2 . . ?
C13 C12 C11 119.6(3) . . ?
C13 C12 H12 120.2 . . ?
C8 C13 H13 119.6 . . ?
C12 C13 C8 120.8(3) . . ?
C12 C13 H13 119.6 . . ?
C1 C14 H14A 109.5 . . ?
C1 C14 H14B 109.5 . . ?
C1 C14 H14C 109.5 . . ?
H14A C14 H14B 109.5 . . ?
H14A C14 H14C 109.5 . . ?
H14B C14 H14C 109.5 . . ?
O1 C15 O2 121.8(3) . . ?
O1 C15 C3 124.8(3) . . ?
O2 C15 C3 113.3(3) . . ?
O2 C16 H16A 110.3 . . ?
O2 C16 H16B 110.3 . . ?
O2 C16 C17 107.1(3) . . ?
H16A C16 H16B 108.5 . . ?
C17 C16 H16A 110.3 . . ?
C17 C16 H16B 110.3 . . ?
C18 C17 C16 120.3(4) . . ?
C22 C17 C16 120.5(3) . . ?
C22 C17 C18 119.2(4) . . ?
C17 C18 H18 119.8 . . ?
C19 C18 C17 120.4(5) . . ?
C19 C18 H18 119.8 . . ?
C18 C19 H19 119.4 . . ?
C20 C19 C18 121.1(5) . . ?
C20 C19 H19 119.4 . . ?
C19 C20 H20 120.5 . . ?
C21 C20 C19 119.1(5) . . ?
C21 C20 H20 120.5 . . ?
C20 C21 H21 119.4 . . ?
C20 C21 C22 121.2(5) . . ?
C22 C21 H21 119.4 . . ?
C17 C22 C21 119.0(4) . . ?
C17 C22 H22 120.5 . . ?
C21 C22 H22 120.5 . . ?

loop_
_geom_torsion_atom_site_label_1
_geom_torsion_atom_site_label_2
_geom_torsion_atom_site_label_3
_geom_torsion_atom_site_label_4
_geom_torsion
_geom_torsion_site_symmetry_1
_geom_torsion_site_symmetry_2
_geom_torsion_site_symmetry_3
_geom_torsion_site_symmetry_4
_geom_torsion_publ_flag
O2 C16 C17 C18 -100.3(4) . . . . ?
O2 C16 C17 C22 78.0(4) . . . . ?
N1 C1 C2 C3 65.4(4) . . . . ?
N1 C7 C8 C9 118.9(3) . . . . ?
N1 C7 C8 C13 -62.3(4) . . . . ?
C1 N1 C6 C5 65.5(3) . . . . ?
C1 N1 C7 C8 161.7(2) . . . . ?
C1 C2 C3 C4 1.1(5) . . . . ?
C1 C2 C3 C15 -177.4(3) . . . . ?
C2 C3 C4 C5 -61.6(4) . . . . ?
C2 C3 C15 O1 -170.4(3) . . . . ?
C2 C3 C15 O2 10.4(4) . . . . ?
C3 C4 C5 C6 71.9(4) . . . . ?
C4 C3 C15 O1 11.0(5) . . . . ?
C4 C3 C15 O2 -168.2(3) . . . . ?
C4 C5 C6 N1 -60.1(4) . . . . ?
C6 N1 C1 C2 -82.2(3) . . . . ?
C6 N1 C1 C14 151.3(3) . . . . ?
C6 N1 C7 C8 -68.7(3) . . . . ?
C7 N1 C1 C2 47.7(3) . . . . ?
C7 N1 C1 C14 -78.8(3) . . . . ?
C7 N1 C6 C5 -64.2(3) . . . . ?
C7 C8 C9 C10 177.0(3) . . . . ?
C7 C8 C13 C12 -177.7(3) . . . . ?
C8 C9 C10 C11 1.4(5) . . . . ?
C9 C8 C13 C12 1.1(4) . . . . ?
C9 C10 C11 C12 -0.3(5) . . . . ?
C10 C11 C12 C13 -0.4(5) . . . . ?
C11 C12 C13 C8 0.0(5) . . . . ?
C13 C8 C9 C10 -1.8(4) . . . . ?
C14 C1 C2 C3 -168.7(3) . . . . ?
C15 O2 C16 C17 179.6(3) . . . . ?
C15 C3 C4 C5 117.0(3) . . . . ?
C16 O2 C15 O1 -0.5(5) . . . . ?
C16 O2 C15 C3 178.8(3) . . . . ?
C16 C17 C18 C19 178.0(3) . . . . ?
C16 C17 C22 C21 -177.8(3) . . . . ?
C17 C18 C19 C20 -0.2(6) . . . . ?
C18 C17 C22 C21 0.5(5) . . . . ?
C18 C19 C20 C21 0.4(7) . . . . ?
C19 C20 C21 C22 -0.2(7) . . . . ?
C20 C21 C22 C17 -0.3(6) . . . . ?
C22 C17 C18 C19 -0.3(5) . . . . ?

_shelx_res_file                  
;
TITL jkpw001_lt_fa_a.res in P2(1)
    jkpw001_lt_fa.res
    created by SHELXL-2018/3 at 14:27:55 on 07-Oct-2022
REM Old TITL jkpw001_lt_fa in P2(1)
REM SHELXT solution in P2(1)
REM R1 0.136, Rweak 0.065, Alpha 0.006, Orientation as input
REM Flack x = -0.159 ( 0.172 ) from Parsons' quotients
REM Formula found by SHELXT: C22 N O2
CELL 1.54184 6.9158 7.5748 17.5449 90 94.912 90
ZERR 2 0.0003 0.0003 0.0006 0 0.003 0
LATT -1
SYMM -X,0.5+Y,-Z
SFAC C H N O
UNIT 44 50 2 4
RIGU

L.S. 4
PLAN  20
SIZE 0.05 0.18 0.25
TEMP -123.1(2)
CONF
BOND $H
list 4
MORE -1
fmap 2
acta
OMIT 5 0 0
REM <olex2.extras>
REM <HklSrc "%./jkpw001_lt_fa.hkl">
REM </olex2.extras>

WGHT    0.067100    0.256600
EXTI    0.004227
FVAR       1.27503
O1    4    0.543473    0.893121    0.877341    11.00000    0.06875    0.06438 =
         0.05269   -0.02146    0.02430   -0.03057
O2    4    0.371402    0.653290    0.840106    11.00000    0.04804    0.04617 =
         0.03691   -0.00794    0.01728   -0.01680
N1    3    0.768136    0.576757    0.624150    11.00000    0.02442    0.02851 =
         0.03289    0.00382    0.00495    0.00067
C1    1    0.570239    0.652143    0.619790    11.00000    0.02616    0.03378 =
         0.03361    0.00514    0.00446    0.00510
AFIX  13
H1    2    0.578849    0.774241    0.598671    11.00000   -1.20000
AFIX   0
C2    1    0.493936    0.669259    0.697727    11.00000    0.02418    0.03263 =
         0.03526    0.00251    0.00517    0.00181
AFIX  43
H2    2    0.385358    0.599676    0.708591    11.00000   -1.20000
AFIX   0
C3    1    0.572067    0.777585    0.751948    11.00000    0.02809    0.03105 =
         0.04088    0.00101    0.00609    0.00090
C4    1    0.742993    0.895949    0.739423    11.00000    0.03631    0.03468 =
         0.04503   -0.00483    0.01141   -0.00538
AFIX  23
H4A   2    0.772556    0.969287    0.785660    11.00000   -1.20000
H4B   2    0.705977    0.976520    0.696190    11.00000   -1.20000
AFIX   0
C5    1    0.927239    0.794867    0.722387    11.00000    0.02773    0.04616 =
         0.04365   -0.00203    0.00658   -0.00728
AFIX  23
H5A   2    1.038435    0.877577    0.727466    11.00000   -1.20000
H5B   2    0.952127    0.701707    0.761578    11.00000   -1.20000
AFIX   0
C6    1    0.919437    0.709113    0.643392    11.00000    0.02453    0.03566 =
         0.04169    0.00307    0.00839   -0.00097
AFIX  23
H6A   2    0.903854    0.804290    0.604683    11.00000   -1.20000
H6B   2    1.046744    0.652755    0.638086    11.00000   -1.20000
AFIX   0
C7    1    0.788462    0.418420    0.672241    11.00000    0.03190    0.02890 =
         0.03289    0.00479    0.00907    0.00241
AFIX  23
H7A   2    0.670889    0.344415    0.662700    11.00000   -1.20000
H7B   2    0.798784    0.453930    0.726742    11.00000   -1.20000
AFIX   0
C8    1    0.965246    0.310867    0.656580    11.00000    0.02951    0.02483 =
         0.03332    0.00211    0.00599   -0.00055
C9    1    1.113201    0.281158    0.713830    11.00000    0.03510    0.02998 =
         0.03051    0.00013    0.00509   -0.00044
AFIX  43
H9    2    1.106687    0.333386    0.762772    11.00000   -1.20000
AFIX   0
C10   1    1.271366    0.175024    0.699864    11.00000    0.03241    0.04050 =
         0.04075    0.00961    0.00361    0.00452
AFIX  43
H10   2    1.370835    0.152854    0.739474    11.00000   -1.20000
AFIX   0
C11   1    1.282449    0.102684    0.628427    11.00000    0.03559    0.03164 =
         0.04984    0.00468    0.01422    0.00821
AFIX  43
H11   2    1.390336    0.030883    0.618815    11.00000   -1.20000
AFIX   0
C12   1    1.137787    0.133599    0.570437    11.00000    0.04813    0.03181 =
         0.03512   -0.00285    0.01174   -0.00038
AFIX  43
H12   2    1.146693    0.083908    0.521145    11.00000   -1.20000
AFIX   0
C13   1    0.980120    0.237317    0.584690    11.00000    0.03337    0.03624 =
         0.03227   -0.00097    0.00140   -0.00313
AFIX  43
H13   2    0.880868    0.258522    0.544889    11.00000   -1.20000
AFIX   0
C14   1    0.432874    0.548811    0.564142    11.00000    0.03009    0.05917 =
         0.03362    0.00151    0.00250    0.00051
AFIX 137
H14A  2    0.483357    0.547846    0.513628    11.00000   -1.50000
H14B  2    0.304577    0.604634    0.560405    11.00000   -1.50000
H14C  2    0.422106    0.427319    0.582508    11.00000   -1.50000
AFIX   0
C15   1    0.497208    0.783888    0.828388    11.00000    0.03354    0.04024 =
         0.04151   -0.00622    0.00638   -0.00320
C16   1    0.294846    0.648885    0.914572    11.00000    0.07234    0.06388 =
         0.03951   -0.01252    0.02443   -0.02306
AFIX  23
H16A  2    0.225329    0.760096    0.923769    11.00000   -1.20000
H16B  2    0.401664    0.634554    0.955405    11.00000   -1.20000
AFIX   0
C17   1    0.159261    0.496174    0.914435    11.00000    0.03810    0.04844 =
         0.02706   -0.00284    0.00953   -0.00926
C18   1   -0.038944    0.522436    0.902746    11.00000    0.04571    0.08257 =
         0.03362    0.00268    0.01315    0.00267
AFIX  43
H18   2   -0.088944    0.638813    0.896388    11.00000   -1.20000
AFIX   0
C19   1   -0.163097    0.382184    0.900293    11.00000    0.05418    0.15962 =
         0.03692   -0.01060    0.01307   -0.05008
AFIX  43
H19   2   -0.298916    0.402311    0.892363    11.00000   -1.20000
AFIX   0
C20   1   -0.095620    0.213632    0.909027    11.00000    0.13817    0.11350 =
         0.04150   -0.02195    0.03411   -0.09126
AFIX  43
H20   2   -0.183281    0.116848    0.906865    11.00000   -1.20000
AFIX   0
C21   1    0.098590    0.186062    0.920854    11.00000    0.17377    0.04845 =
         0.04196    0.00382    0.03164   -0.01958
AFIX  43
H21   2    0.146310    0.068900    0.927157    11.00000   -1.20000
AFIX   0
C22   1    0.229634    0.326884    0.923930    11.00000    0.06513    0.06066 =
         0.03801    0.00587    0.00694    0.00823
AFIX  43
H22   2    0.365227    0.306082    0.932444    11.00000   -1.20000
AFIX   0
HKLF 4


REM  jkpw001_lt_fa_a.res in P2(1)
REM wR2 = 0.127726, GooF = S = 1.07940, Restrained GooF = 1.06194 for all data
REM R1 = 0.045942 for 3264 Fo > 4sig(Fo) and 0.048435 for all 3474 data
REM 228 parameters refined using 187 restraints

END

WGHT      0.0671      0.2566

REM Highest difference peak  0.194,  deepest hole -0.255,  1-sigma level  0.041
Q1    1   0.2486  0.6600  0.8560  11.00000  0.05    0.19
Q2    1   0.5167  0.6597  0.6528  11.00000  0.05    0.19
Q3    1   0.7693  0.5780  0.5673  11.00000  0.05    0.19
Q4    1   0.4795  0.7828  0.7685  11.00000  0.05    0.16
Q5    1   0.5842  0.7952  0.8844  11.00000  0.05    0.16
Q6    1   0.8484  0.3059  0.6699  11.00000  0.05    0.16
Q7    1  -0.1166  0.2848  0.9018  11.00000  0.05    0.15
Q8    1   0.5998  0.8833  0.7452  11.00000  0.05    0.14
Q9    1   0.3138  0.6731  0.7753  11.00000  0.05    0.14
Q10   1   0.0721  0.5011  0.9235  11.00000  0.05    0.14
Q11   1   0.7827  0.4108  0.7270  11.00000  0.05    0.14
Q12   1   0.2018  0.6605  0.9026  11.00000  0.05    0.14
Q13   1   0.0013  0.1695  0.9062  11.00000  0.05    0.14
Q14   1   1.0288  0.2001  0.8249  11.00000  0.05    0.14
Q15   1   0.4893  0.6456  0.5833  11.00000  0.05    0.14
Q16   1   1.0003  0.1082  0.5885  11.00000  0.05    0.13
Q17   1   0.3128  0.6599  0.7166  11.00000  0.05    0.13
Q18   1   1.2551  0.0989  0.5388  11.00000  0.05    0.13
Q19   1   0.6502  0.5989  0.6189  11.00000  0.05    0.13
Q20   1   0.5105  0.7709  0.7038  11.00000  0.05    0.13
;
_shelx_res_checksum              56837
_shelx_hkl_file                  
;
   0  -9   0    8.09    1.92
   0  -9  -1   79.26    4.57
   0  -9  -2    5.17    1.58
   0  -9  -3    7.19    1.54
   0  -8   0  341.04   14.26
   0  -8   1   -1.89    3.44
   0  -8   2  171.23    8.99
   0  -8   3   83.91    5.83
   0  -8  -3   71.82    5.63
   0  -8   3   74.22    5.92
   0  -8  -4   24.68    3.34
   0  -8   4   25.59    3.59
   0  -8  -5   87.47    5.92
   0  -8  -6   47.56    4.28
   0  -8  -7  114.56    6.50
   0  -8  -8    8.60    2.17
   0  -8  -9    5.48    1.85
   0  -7   0    6.47    3.06
   0  -7   1   46.72    5.44
   0  -7  -1   20.35    4.05
   0  -7  -2  433.54   18.07
   0  -7  -2  444.49   18.80
   0  -7   2  407.77   18.33
   0  -7   3   29.58    4.59
   0  -7  -3   25.81    4.21
   0  -7  -3   33.74    4.77
   0  -7   4   73.15    6.30
   0  -7  -4   75.67    6.41
   0  -7  -4   71.23    6.47
   0  -7   4   75.57    6.56
   0  -7   5   16.10    3.56
   0  -7  -5   25.36    3.92
   0  -7   5   16.04    3.30
   0  -7  -5   28.01    4.15
   0  -7  -6    1.47    2.19
   0  -7   6    0.24    1.96
   0  -7  -6    3.54    2.49
   0  -7   7   35.12    4.27
   0  -7  -7   21.07    3.68
   0  -7  -7   30.02    4.13
   0  -7   8   31.90    4.14
   0  -7  -8   36.49    4.45
   0  -7   9   25.96    3.62
   0  -7  -9   20.23    3.33
   0  -7  10   69.66    5.41
   0  -7 -10   59.67    5.24
   0  -7  11    9.08    2.30
   0  -7 -11   17.87    2.96
   0  -7 -12   33.07    3.54
   0  -7 -13   27.86    2.97
   0  -7 -14   23.55    2.55
   0  -6   0  102.88    7.58
   0  -6   0   84.13    6.90
   0  -6   0  112.89    7.12
   0  -6   0  106.76    8.17
   0  -6   0  106.32    7.84
   0  -6  -1  213.86   11.24
   0  -6  -1  203.28   10.78
   0  -6   1  211.27   11.51
   0  -6  -1  237.85   11.98
   0  -6   1  207.56   11.35
   0  -6  -1  238.86   12.22
   0  -6   1  216.98   10.82
   0  -6  -2  130.52    7.95
   0  -6   2  119.23    7.98
   0  -6   2  109.60    8.11
   0  -6  -2  122.35    8.41
   0  -6  -2  119.16    7.95
   0  -6   2  107.41    8.20
   0  -6  -3    4.69    2.31
   0  -6   3    4.48    2.61
   0  -6  -3    4.61    2.61
   0  -6  -3    3.39    2.85
   0  -6  -3    3.42    2.34
   0  -6   3    6.72    2.87
   0  -6  -4   11.03    2.70
   0  -6  -4   16.35    3.57
   0  -6  -4   17.56    3.63
   0  -6  -4   12.32    3.04
   0  -6  -5  168.37    9.94
   0  -6  -5  152.75    9.37
   0  -6   5  176.30   10.07
   0  -6  -6   21.25    3.96
   0  -6  -6   21.03    3.35
   0  -6  -6   20.93    3.77
   0  -6   6   16.10    3.57
   0  -6  -7   49.68    5.56
   0  -6  -7   42.79    4.61
   0  -6  -7   52.55    5.52
   0  -6   7   38.20    4.91
   0  -6  -8  146.18    9.48
   0  -6  -8  150.19    8.81
   0  -6  -8  148.72    9.36
   0  -6  -9   71.67    6.43
   0  -6  -9   68.36    5.74
   0  -6  -9   65.86    6.14
   0  -6 -10   33.25    4.62
   0  -6 -10   34.58    4.53
   0  -6 -11   20.01    3.78
   0  -6 -11   11.83    3.20
   0  -6 -11   17.08    3.21
   0  -6 -12   11.53    2.68
   0  -6 -13   74.78    5.40
   0  -6 -13   77.06    6.04
   0  -6 -14   22.86    2.99
   0  -6 -14   25.71    3.41
   0  -6 -15    9.80    2.25
   0  -6 -16   15.39    2.29
   0  -6 -17    0.30    1.31
   0  -5   0    1.19    1.82
   0  -5   0    1.14    1.50
   0  -5   0    0.16    1.92
   0  -5   0   -1.34    2.61
   0  -5   1   42.45    4.11
   0  -5  -1   28.41    3.43
   0  -5  -1   27.84    3.45
   0  -5  -1   29.94    3.43
   0  -5   1   46.70    4.74
   0  -5   1   49.95    4.23
   0  -5  -1   33.51    3.77
   0  -5   2   20.09    3.16
   0  -5  -2   17.63    2.73
   0  -5  -2   17.70    2.90
   0  -5   2   19.00    3.36
   0  -5  -2   17.42    3.28
   0  -5  -2   20.54    3.31
   0  -5   2   16.65    2.70
   0  -5  -2   20.48    2.82
   0  -5  -2   21.68    3.14
   0  -5   3   69.81    5.68
   0  -5  -3   69.95    5.21
   0  -5  -3   64.85    5.60
   0  -5   3   73.74    5.85
   0  -5  -3   68.80    5.73
   0  -5  -3   63.08    4.98
   0  -5   3   72.93    5.44
   0  -5  -3   71.95    5.34
   0  -5  -4   61.27    4.94
   0  -5   4   35.90    3.97
   0  -5  -4   58.32    4.75
   0  -5   4   40.76    4.60
   0  -5  -4   70.48    5.75
   0  -5  -4   57.19    5.23
   0  -5   4   30.32    4.08
   0  -5   5  122.93    7.83
   0  -5  -5  103.55    7.31
   0  -5  -5  115.94    7.08
   0  -5  -5  110.66    7.57
   0  -5  -5  109.36    7.07
   0  -5  -6   22.56    3.81
   0  -5  -6   19.30    3.38
   0  -5   6   12.49    3.09
   0  -5  -6   26.26    3.51
   0  -5  -7   16.61    3.54
   0  -5  -7   19.59    3.51
   0  -5   7   17.09    3.33
   0  -5  -7   18.74    3.18
   0  -5  -8  127.66    8.35
   0  -5  -8  117.35    7.76
   0  -5  -9   51.93    5.50
   0  -5  -9   45.38    4.99
   0  -5   9   58.13    5.65
   0  -5 -10    4.31    2.53
   0  -5 -10    6.39    2.48
   0  -5  10    3.59    2.69
   0  -5 -11   54.79    5.69
   0  -5 -11   49.93    5.24
   0  -5  11   54.72    5.84
   0  -5 -12   77.22    6.67
   0  -5 -12   85.53    6.67
   0  -5  12   81.49    6.95
   0  -5 -13   49.49    5.10
   0  -5  13   59.32    5.93
   0  -5 -13   46.01    5.00
   0  -5 -14    5.02    2.14
   0  -5 -15   23.06    3.33
   0  -5 -15   13.64    3.18
   0  -5 -16    2.36    1.82
   0  -5 -16    4.03    2.08
   0  -5 -17   20.01    2.57
   0  -5 -17   14.57    2.57
   0  -5 -18    2.69    1.74
   0  -4   0  450.98   16.21
   0  -4  -1  210.01    9.17
   0  -4  -2   18.37    2.64
   0  -4  -3   12.82    2.35
   0  -4  -3   14.25    2.28
   0  -4   4  370.74   14.60
   0  -4   4  412.22   14.99
   0  -4  -4  367.83   14.21
   0  -4  -5  226.24   10.09
   0  -4   5  221.91   10.17
   0  -4   5  213.47   10.13
   0  -4  -5  236.83   10.16
   0  -4   6  134.70    7.35
   0  -4  -6  106.59    6.71
   0  -4   7   33.99    3.84
   0  -4   7   38.01    4.09
   0  -4  -7   33.02    3.81
   0  -4   8  110.92    7.21
   0  -4   8  122.08    7.59
   0  -4  -8  130.91    7.79
   0  -4   9   24.05    3.65
   0  -4   9   24.86    3.76
   0  -4  -9   24.38    3.63
   0  -4  10   74.12    6.23
   0  -4  10   82.21    6.57
   0  -4 -10   75.78    6.29
   0  -4  11   83.70    6.86
   0  -4  11   90.65    7.09
   0  -4 -11   84.15    6.82
   0  -4  12   54.23    5.84
   0  -4  12   51.08    5.65
   0  -4 -12   48.91    5.32
   0  -4  13   55.42    5.84
   0  -4 -13   46.15    5.25
   0  -4  14    3.22    2.81
   0  -4  15    0.26    2.49
   0  -4 -15    1.25    2.10
   0  -4  16   82.51    6.75
   0  -4 -16   85.90    6.54
   0  -4  17   34.66    4.38
   0  -4 -17   26.60    3.61
   0  -4  18   49.32    4.56
   0  -4 -18   47.01    4.21
   0  -4 -19   24.72    2.69
   0  -4 -19   18.41    2.75
   0  -4 -20    4.31    1.48
   0  -3   0    1.68    0.50
   0  -3   1  103.92    3.41
   0  -3   2  224.33    6.88
   0  -3   3  535.35   15.38
   0  -3   4   69.00    2.94
   0  -3   5 1223.76   35.03
   0  -3   6  633.85   21.20
   0  -3   6  619.49   21.19
   0  -3   6  664.34   19.68
   0  -3   7  495.24   18.26
   0  -3   7  546.47   18.69
   0  -3   7  555.26   17.13
   0  -3   8   60.86    4.75
   0  -3   8   64.54    4.90
   0  -3   9  171.51    8.82
   0  -3   9  188.33    9.15
   0  -3   9  168.60    7.54
   0  -3  10   31.12    4.09
   0  -3  10   33.67    3.97
   0  -3  10   34.25    3.14
   0  -3  11   54.42    5.32
   0  -3  11   54.67    4.27
   0  -3  11   60.58    5.39
   0  -3  11   54.77    4.46
   0  -3  12  105.57    7.50
   0  -3  12   96.77    6.17
   0  -3  12  102.17    7.33
   0  -3  12   98.15    6.46
   0  -3  13   84.02    7.04
   0  -3  13   77.90    5.95
   0  -3  13   81.52    6.76
   0  -3  13   82.23    5.78
   0  -3  14   -1.41    2.97
   0  -3  14    4.83    1.90
   0  -3  14    5.66    3.15
   0  -3  14    4.08    2.91
   0  -3  15   31.59    3.86
   0  -3  16    4.01    2.42
   0  -3  16    8.29    2.39
   0  -3  16    4.77    3.02
   0  -3  17   31.98    4.59
   0  -3 -17   36.64    4.70
   0  -3  18   20.87    3.62
   0  -3 -18   11.70    2.90
   0  -3  19   -1.27    2.09
   0  -3 -19   -0.18    1.86
   0  -3  20   11.32    2.28
   0  -3 -20    8.46    1.97
   0  -2   0 6830.35  186.96
   0  -2  -1 1483.78   42.32
   0  -2   1 1558.72   42.19
   0  -2   2 2812.38   77.37
   0  -2   3  455.62   13.35
   0  -2   4 1259.21   34.82
   0  -2   5  975.75   27.42
   0  -2   6    6.64    1.29
   0  -2   6    5.51    0.87
   0  -2   7  119.91    5.22
   0  -2   7  106.94    4.32
   0  -2   8  266.49    8.95
   0  -2   8  265.99    9.86
   0  -2   8  254.60   10.57
   0  -2   8  262.96   10.73
   0  -2   9  708.58   22.97
   0  -2   9  719.93   23.33
   0  -2   9  648.76   21.81
   0  -2  10   39.89    4.27
   0  -2  10   44.56    4.51
   0  -2  10   50.59    3.84
   0  -2  10   46.64    3.76
   0  -2  11  136.68    7.92
   0  -2  11  151.42    8.45
   0  -2  11  139.74    7.33
   0  -2  11  138.32    7.24
   0  -2  12  134.64    8.05
   0  -2  12  115.71    7.93
   0  -2  12  131.26    7.28
   0  -2  12  124.20    7.12
   0  -2  13  534.70   20.91
   0  -2  13  561.73   21.81
   0  -2  13  575.52   20.61
   0  -2  13  572.32   20.88
   0  -2  14  163.72    9.62
   0  -2  14  169.49   10.35
   0  -2  14  180.13    9.48
   0  -2  14  173.79    9.69
   0  -2  15  556.60   21.96
   0  -2  15  580.04   23.02
   0  -2  15  602.38   22.07
   0  -2  15  614.69   22.42
   0  -2  16  102.12    7.29
   0  -2  16   88.61    6.79
   0  -2  16   88.19    7.51
   0  -2  17  253.09   11.85
   0  -2  17  213.00   10.93
   0  -2  17  245.26   12.52
   0  -2  18   81.65    5.99
   0  -2  18   68.45    6.24
   0  -2  19   50.48    4.42
   0  -2  19   48.42    4.88
   0  -2  20    5.77    1.93
   0  -2 -20    9.23    2.23
   0  -2  20    5.12    2.28
   0  -2 -21   18.24    2.41
   0  -1   0    2.79    0.32
   0  -1  -1 1938.11   53.39
   0  -1   2  194.15    5.89
   0  -1   3 4889.93  134.40
   0  -1   4 2001.75   56.10
   0  -1   4 1950.96   55.70
   0  -1   5  961.97   27.76
   0  -1  -5 1000.94   29.06
   0  -1   6   96.10    3.94
   0  -1  -6   95.49    4.92
   0  -1   7   76.25    3.72
   0  -1  -7   96.87    5.16
   0  -1   8 1325.79   38.11
   0  -1  -8 1290.44   39.57
   0  -1  -9 1957.09   54.82
   0  -1   9 1803.72   54.36
   0  -1   9 1789.23   53.89
   0  -1   9 1826.59   52.85
   0  -1  10  315.41   11.99
   0  -1  10  317.26   12.00
   0  -1 -10  300.05   12.77
   0  -1  10  324.65   12.97
   0  -1  10  301.77   12.33
   0  -1  11   36.04    3.90
   0  -1  11   40.72    3.77
   0  -1  11   39.47    3.32
   0  -1  11   37.44    3.66
   0  -1  11   38.31    4.32
   0  -1 -11   51.86    3.83
   0  -1  12    4.82    2.04
   0  -1  12    7.75    1.83
   0  -1  12    9.03    3.02
   0  -1  12    4.02    2.26
   0  -1 -12    4.37    1.56
   0  -1  12    7.77    2.15
   0  -1  13   71.30    5.63
   0  -1  13   67.05    4.91
   0  -1  13   77.35    5.72
   0  -1  13   80.22    6.64
   0  -1  13   66.83    5.65
   0  -1 -13   74.21    5.18
   0  -1  14  338.63   14.32
   0  -1  14  345.72   15.67
   0  -1  14  305.08   14.16
   0  -1  14  354.57   14.62
   0  -1  15  299.17   13.59
   0  -1  15  287.90   13.20
   0  -1  15  274.45   14.04
   0  -1  15  266.53   12.96
   0  -1  16   14.78    3.05
   0  -1  16    8.51    3.03
   0  -1  17   46.03    5.15
   0  -1  17   40.28    5.21
   0  -1  18   75.08    6.51
   0  -1  19    6.81    2.38
   0  -1  19    5.01    2.74
   0  -1  20   72.32    5.53
   0  -1  20   77.58    5.28
   0  -1  21    9.59    2.01
   0  -1 -21    4.42    1.60
   0   0   2 1305.43   36.25
   0   0   3 2359.66   65.33
   0   0   4 9999.00  274.19
   0   0   5 5685.35  156.80
   0   0   6 5181.10  143.27
   0   0   7   25.84    2.16
   0   0  -7   23.11    2.46
   0   0  -8    8.72    2.14
   0   0   8    6.37    1.95
   0   0   8   12.08    1.76
   0   0   9   95.64    5.80
   0   0   9  106.05    5.25
   0   0  -9  101.08    5.85
   0   0   9   91.18    5.49
   0   0  10  129.72    7.07
   0   0 -10  124.12    7.14
   0   0  10  132.42    7.40
   0   0  10  149.43    6.76
   0   0  10  141.08    6.87
   0   0 -10  130.17    6.31
   0   0  10  140.70    6.86
   0   0  11 1558.21   48.44
   0   0 -11 1549.12   48.85
   0   0  11 1677.09   49.24
   0   0  11 1617.71   47.72
   0   0  11 1575.43   47.93
   0   0  11 1631.39   48.32
   0   0 -11 1561.76   47.29
   0   0  11 1633.51   48.22
   0   0  12  480.98   18.25
   0   0  12  510.48   18.96
   0   0  12  477.36   17.70
   0   0  12  501.98   17.58
   0   0 -12  456.03   18.39
   0   0  12  493.97   17.97
   0   0 -12  461.67   16.96
   0   0  12  493.15   17.98
   0   0  13   93.95    6.49
   0   0  13   92.42    6.34
   0   0 -13   82.13    6.60
   0   0  13   99.57    6.19
   0   0  13  100.34    6.53
   0   0  13   99.60    7.43
   0   0  14   87.84    7.27
   0   0  14   82.64    6.30
   0   0  14   83.59    5.98
   0   0  14   89.08    6.40
   0   0  14   81.19    6.21
   0   0  15  494.00   18.70
   0   0  15  472.77   18.85
   0   0  15  480.18   19.26
   0   0  15  464.16   19.90
   0   0 -15  494.05   18.64
   0   0  16   11.40    2.71
   0   0  16   11.31    2.65
   0   0  16    7.98    3.26
   0   0  17   66.96    6.60
   0   0  17   77.90    6.49
   0   0  18   22.35    3.81
   0   0  18   25.47    4.23
   0   0  19   -0.20    1.96
   0   0  19    0.88    2.45
   0   0  20   30.13    3.42
   0   0  20   29.71    3.69
   0   0  21   37.12    3.31
   0   1   0    2.78    0.29
   0   1   1 1901.80   52.45
   0   1  -2  226.06    6.43
   0   1  -2  202.38    6.15
   0   1  -2  206.92    6.73
   0   1   2  218.44    6.38
   0   1   3 4695.85  129.10
   0   1   4 2080.60   58.05
   0   1  -5  959.95   28.77
   0   1   5  992.36   28.47
   0   1   6   91.62    4.51
   0   1   6   97.47    4.40
   0   1  -6   96.55    4.70
   0   1   7   91.41    4.53
   0   1   7   85.72    4.67
   0   1   8 1318.86   38.83
   0   1   8 1304.08   39.01
   0   1   9 1924.63   55.50
   0   1  -9 1866.30   54.68
   0   1  10  317.13   12.87
   0   1 -10  320.36   11.94
   0   1  10  331.98   12.34
   0   1  10  312.40   12.15
   0   1  10  311.64   12.59
   0   1  10  329.17   12.39
   0   1 -10  307.89   12.58
   0   1  11   51.78    4.77
   0   1  11   50.44    4.47
   0   1 -11   36.24    3.45
   0   1  11   52.31    4.16
   0   1  11   49.17    4.08
   0   1  11   46.27    3.99
   0   1 -11   29.52    3.70
   0   1 -12    7.98    2.46
   0   1  12    3.60    2.10
   0   1  12    4.27    2.58
   0   1  12    4.94    1.86
   0   1  12    3.77    1.87
   0   1 -12    6.55    1.72
   0   1  12    3.47    1.84
   0   1 -12    6.50    1.85
   0   1 -13   70.35    5.14
   0   1  13   69.18    5.58
   0   1  13   65.89    5.84
   0   1 -13   70.76    5.95
   0   1  13   72.52    6.31
   0   1  13   72.84    5.54
   0   1 -13   76.72    5.06
   0   1  13   76.01    5.65
   0   1 -14  303.28   14.71
   0   1  14  360.44   14.75
   0   1  14  336.75   14.34
   0   1 -14  338.33   14.05
   0   1  14  350.56   14.64
   0   1  14  379.53   16.12
   0   1  15  308.93   13.96
   0   1  15  307.42   14.79
   0   1  15  308.24   13.69
   0   1  15  295.79   13.56
   0   1  16   15.15    3.60
   0   1  16   21.82    3.44
   0   1  16   19.93    3.37
   0   1 -17   45.09    4.48
   0   1  17   32.69    4.35
   0   1  17   40.28    5.23
   0   1  18   61.09    5.94
   0   1 -18   75.72    5.48
   0   1  19    5.12    2.59
   0   1  19    7.36    2.28
   0   1  20   69.53    5.30
   0   1  20   87.99    5.34
   0   1  21    6.97    1.75
   0   2   0 6744.27  184.63
   0   2   1 1470.35   40.98
   0   2  -2 2948.82   74.17
   0   2  -2 2872.51   73.82
   0   2   2 2485.94   73.25
   0   2  -2 2795.10   74.57
   0   2   2 2539.91   73.79
   0   2  -3  469.78   13.53
   0   2  -3  454.54   13.14
   0   2   3  440.39   13.18
   0   2  -3  451.40   14.14
   0   2   3  441.09   13.67
   0   2  -4 1256.44   36.14
   0   2   4 1261.61   36.13
   0   2   5  973.35   28.76
   0   2  -5  981.43   29.30
   0   2  -6    7.09    1.78
   0   2   6    5.42    1.89
   0   2   6    5.80    1.19
   0   2   6    4.65    1.35
   0   2   7  105.31    5.27
   0   2  -7  111.66    5.81
   0   2   7  103.63    4.96
   0   2   7  102.10    4.87
   0   2   7  111.19    5.70
   0   2  -8  265.23   10.45
   0   2   8  240.45    9.89
   0   2   8  240.63    9.21
   0   2   8  232.57    9.01
   0   2   9  813.72   26.33
   0   2   9  817.35   26.10
   0   2  10   35.86    3.36
   0   2  10   38.91    3.45
   0   2  10   30.38    3.17
   0   2  10   36.04    3.87
   0   2  10   41.68    3.77
   0   2  11  120.46    6.63
   0   2  11  106.12    6.36
   0   2  11  119.10    6.92
   0   2  11  108.49    7.00
   0   2  12  138.35    8.31
   0   2 -12  124.21    7.70
   0   2  12  140.74    7.63
   0   2  12  132.51    7.47
   0   2 -12  138.01    7.45
   0   2  12  142.43    8.51
   0   2  12  144.40    8.03
   0   2  13  571.94   21.83
   0   2  13  581.93   21.16
   0   2  13  568.46   20.67
   0   2  13  527.17   21.23
   0   2 -13  576.59   20.60
   0   2 -13  593.07   20.36
   0   2 -13  571.56   19.90
   0   2  13  559.05   20.86
   0   2  14  216.72   11.37
   0   2  14  208.65   10.48
   0   2  14  196.10    9.98
   0   2  14  209.25   11.10
   0   2 -14  169.29    9.32
   0   2 -14  182.82    9.32
   0   2  14  203.16   10.38
   0   2  15  569.00   22.23
   0   2  15  571.92   21.45
   0   2  15  526.93   20.70
   0   2 -15  574.41   20.94
   0   2  15  561.27   21.17
   0   2 -15  565.34   20.24
   0   2  15  565.09   21.94
   0   2  16  107.21    7.99
   0   2  16  106.89    7.30
   0   2  17  235.38   11.95
   0   2  17  216.87   10.80
   0   2  18   72.71    6.03
   0   2  18   76.54    5.62
   0   2 -18   81.88    5.80
   0   2  19   41.67    4.12
   0   2 -19   41.88    3.71
   0   2  19   39.86    3.70
   0   2  20    4.63    1.57
   0   3   0    1.01    0.47
   0   3   1   75.15    3.09
   0   3  -2  253.41    8.56
   0   3  -2  250.50    9.10
   0   3  -2  262.97    8.29
   0   3  -3  599.34   18.24
   0   3  -3  594.88   19.03
   0   3   3  584.40   18.05
   0   3  -3  606.29   17.81
   0   3  -4   68.62    3.47
   0   3  -4   67.09    3.89
   0   3   4   80.05    3.81
   0   3   4   73.21    3.03
   0   3  -4   68.95    4.15
   0   3  -5 1207.80   36.62
   0   3   5 1237.54   35.60
   0   3  -5 1219.36   37.44
   0   3   5 1321.62   36.68
   0   3   6  507.48   16.47
   0   3   6  519.46   17.37
   0   3   7  532.48   17.57
   0   3  -7  538.05   19.21
   0   3   7  576.17   18.38
   0   3   8   54.83    4.12
   0   3   8   57.96    4.68
   0   3  -8   61.97    4.77
   0   3   8   56.40    4.08
   0   3   9  189.64    8.23
   0   3   9  202.24    8.94
   0   3   9  216.07    9.87
   0   3   9  208.81    9.16
   0   3  -9  181.20    9.42
   0   3  10   23.25    3.59
   0   3  10   26.70    2.84
   0   3  10   23.89    3.11
   0   3  11   51.15    4.24
   0   3 -11   65.72    4.89
   0   3  11   63.94    5.48
   0   3  11   57.95    4.92
   0   3  12   94.68    6.12
   0   3 -12  100.81    6.46
   0   3  12   94.34    7.07
   0   3  12   97.05    6.80
   0   3  13   86.30    6.97
   0   3  13   90.28    7.15
   0   3  13   95.30    6.25
   0   3 -13   87.16    6.14
   0   3  13   77.00    6.09
   0   3  13   89.24    6.60
   0   3  14    3.84    2.59
   0   3  14    3.98    2.69
   0   3 -14    4.94    2.08
   0   3 -14    7.15    2.19
   0   3  14    4.03    2.08
   0   3 -14    4.21    1.82
   0   3  14   -4.05    3.19
   0   3  15   30.97    3.89
   0   3  15   29.21    4.35
   0   3 -16    6.08    2.06
   0   3  16    5.99    2.84
   0   3  16    9.79    3.05
   0   3 -16    6.24    2.02
   0   3  17   35.74    4.26
   0   3  18   12.96    2.23
   0   3  18   12.34    2.63
   0   3 -18   15.55    2.70
   0   3 -19    1.57    1.38
   0   4   0  433.95   14.64
   0   4  -1  199.42    7.94
   0   4  -2   30.36    2.52
   0   4  -2   34.49    2.94
   0   4  -3    8.56    1.39
   0   4  -3    6.11    1.51
   0   4  -4  358.84   12.59
   0   4   4  369.01   12.47
   0   4  -4  365.27   13.20
   0   4  -5  193.22    8.40
   0   4  -6  137.44    7.25
   0   4  -6  124.67    6.30
   0   4   7   35.96    3.31
   0   4  -7   36.09    3.87
   0   4  -8  110.04    7.22
   0   4   8  124.07    6.71
   0   4   8  132.45    7.80
   0   4   9   24.00    3.69
   0   4   9   22.09    3.06
   0   4  10   77.52    6.35
   0   4 -10   66.64    6.03
   0   4  10   78.13    5.58
   0   4  10   81.88    5.80
   0   4  11   81.51    5.91
   0   4 -11   88.87    6.13
   0   4  11   92.34    6.47
   0   4  12   58.70    5.77
   0   4  12   64.68    5.54
   0   4 -12   58.47    5.10
   0   4  12   62.96    5.08
   0   4  13   55.14    5.61
   0   4  13   55.86    5.47
   0   4 -13   54.84    4.92
   0   4  13   55.38    5.24
   0   4 -14    3.30    1.97
   0   4  14    1.93    2.38
   0   4 -14    2.29    1.86
   0   4 -15    3.84    1.93
   0   4 -15    2.27    1.81
   0   4  15    3.36    2.28
   0   4 -15    2.50    1.54
   0   4  16   88.35    6.34
   0   4 -16  102.23    6.43
   0   4 -16   91.18    6.27
   0   4 -17   38.37    3.62
   0   4 -18   51.70    4.19
   0   4 -19   24.14    2.53
   0   5   0    3.44    1.48
   0   5   0    1.48    1.46
   0   5  -1   45.60    4.16
   0   5  -1   46.25    3.89
   0   5  -1   44.05    3.50
   0   5   1   34.52    3.37
   0   5   2   21.67    2.72
   0   5  -2   17.78    2.20
   0   5  -2   16.22    2.75
   0   5  -3   60.68    4.70
   0   5   3   75.69    5.04
   0   5  -3   71.19    5.32
   0   5  -4   33.31    3.50
   0   5  -4   32.16    3.74
   0   5   5  109.54    6.67
   0   5  -5  117.11    6.72
   0   5   6   24.76    3.25
   0   5   7   18.00    2.90
   0   5  -8  126.53    8.33
   0   5   8  131.03    8.23
   0   5   8  143.04    8.04
   0   5  -9   60.47    5.82
   0   5   9   50.07    4.79
   0   5  10    6.46    2.31
   0   5 -10    6.83    2.63
   0   5 -10    5.73    2.13
   0   5  10    6.34    2.76
   0   5  11   57.76    5.12
   0   5  11   49.83    5.37
   0   5 -11   60.00    5.12
   0   5  12   98.24    6.44
   0   5  12   94.85    7.01
   0   5  13   54.27    5.16
   0   5 -13   66.44    5.57
   0   5 -13   66.70    5.45
   0   5 -14    4.62    2.13
   0   5 -14    1.83    1.73
   0   5 -14    4.09    1.95
   0   5  14    5.29    2.30
   0   5 -15   25.79    3.40
   0   5 -15   23.54    3.10
   0   5 -15   20.59    3.06
   0   5 -16    3.38    1.65
   0   5 -16    4.72    1.72
   0   5 -17   24.73    2.68
   0   6   0  107.70    7.31
   0   6   0  104.06    6.55
   0   6   1  209.86   10.78
   0   6  -1  182.52    9.92
   0   6   1  211.53   10.12
   0   6  -1  172.86    9.08
   0   6  -1  163.52    8.37
   0   6   1  206.47    9.44
   0   6  -2   96.46    7.03
   0   6   2  123.66    7.63
   0   6  -2  100.22    6.38
   0   6   2  133.94    7.28
   0   6  -2   97.00    6.62
   0   6   3    2.91    1.88
   0   6  -3    6.69    2.35
   0   6  -4   31.46    4.17
   0   6   4   16.19    2.90
   0   6  -5  169.16    9.72
   0   6   5  158.29    8.81
   0   6  -6   17.02    3.41
   0   6   6   19.84    3.17
   0   6   7   53.10    5.00
   0   6  -7   38.04    4.69
   0   6   7   43.21    4.75
   0   6   8  150.77    8.60
   0   6  -8  135.71    8.91
   0   6   8  148.92    8.78
   0   6   9   78.44    5.94
   0   6   9   67.68    5.85
   0   6  -9   78.47    6.59
   0   6  10   30.19    3.91
   0   6 -10   47.84    4.46
   0   6  11   21.05    3.46
   0   6 -11   41.08    4.07
   0   6 -12   23.67    3.45
   0   6 -12   27.51    3.32
   0   6 -13   96.33    6.31
   0   6 -13   92.60    6.12
   0   6 -13   90.36    5.88
   0   6 -14   15.09    2.43
   0   6 -14   18.95    2.82
   0   6 -14   12.62    2.39
   0   6 -15   26.03    2.78
   0   6 -15   26.71    2.82
   0   6 -15   32.30    3.15
   0   6 -16   34.12    2.84
   0   7   0    5.70    2.14
   0   7   0    7.20    2.50
   0   7   0    6.04    2.78
   0   7   1   10.48    2.63
   0   7   1   10.86    2.34
   0   7   1   13.13    3.26
   0   7   2  393.77   15.98
   0   7  -2  376.03   16.27
   0   7   2  409.48   17.16
   0   7   2  363.48   14.92
   0   7  -3   23.99    3.94
   0   7   3   27.74    3.89
   0   7   3   27.81    4.30
   0   7   3   30.00    3.62
   0   7  -4   82.75    6.51
   0   7   4   73.81    6.17
   0   7   4   68.84    6.24
   0   7   4   62.56    5.21
   0   7   5   25.08    3.39
   0   7  -5   14.61    3.13
   0   7   5   21.57    3.60
   0   7   6    1.04    2.09
   0   7  -6    0.97    2.01
   0   7   6   -0.47    1.92
   0   7   7   29.89    3.79
   0   7  -7   32.73    4.15
   0   7   8   38.90    4.10
   0   7  -8   36.39    4.28
   0   7  -9   20.25    2.63
   0   7  -9   24.52    3.19
   0   7 -10   69.35    4.78
   0   7 -10   80.38    5.46
   0   7 -11   12.90    2.07
   0   7 -11   16.48    2.65
   0   7 -11   13.75    2.42
   0   7 -12   19.17    2.28
   0   7 -12   22.20    2.69
   0   7 -12   20.48    2.67
   0   7 -13   59.04    3.96
   0   7 -13   55.23    3.81
   0   8   0  329.95   14.23
   0   8  -2  163.60    8.89
   0   8  -3   69.50    5.49
   0   8   3   77.00    5.62
   0   8  -5   82.38    5.09
   0   8  -6   50.30    3.90
   0   8  -7  129.59    6.60
   0   8  -8   18.11    2.34
   0   8  -8   18.44    2.09
   0   8  -9    4.46    1.46
   0   8  -9    5.02    1.33
   0   8 -10   -0.74    1.04
   1  -9  -6   18.15    1.99
   1  -9  -5   21.36    2.25
   1  -9  -4   45.07    3.23
   1  -9  -3    3.27    1.40
   1  -9  -2   18.33    2.29
   1  -9  -1   53.32    3.70
   1  -9   0   22.67    2.58
   1  -9   1   65.26    4.16
   1  -8  -9   18.61    2.60
   1  -8  -8   20.64    2.88
   1  -8  -7   46.77    4.30
   1  -8  -6   37.78    4.04
   1  -8  -5   42.91    4.36
   1  -8  -4   51.42    4.83
   1  -8  -3   53.40    5.04
  -1  -8   2   81.36    5.67
   1  -8  -2   57.45    5.21
   1  -8  -1   19.09    3.81
  -1  -8   1   26.76    3.50
   1  -8   0  103.65    7.48
  -1  -8   0  146.68    7.66
   1  -8   1   -0.20    2.93
  -1  -8  -1    5.75    2.09
   1  -8   2   14.62    3.03
   1  -8   2   19.09    3.20
  -1  -8  -2   12.89    2.54
   1  -8   3   19.41    3.05
   1  -8   3   21.87    3.31
  -1  -8  -3   24.33    3.05
   1  -8   4   10.07    2.46
   1  -8   4   11.16    2.70
   1  -8   5   41.16    4.01
   1  -8   6   11.16    2.39
   1  -8   7   38.12    3.64
   1  -8   8   32.93    3.23
   1  -8   9    3.93    1.45
   1  -7 -15    4.30    1.32
   1  -7 -14   30.71    2.80
   1  -7 -13   29.51    3.03
   1  -7 -12    7.91    1.90
   1  -7 -12    7.74    2.07
   1  -7 -12    8.25    2.19
   1  -7 -11   26.03    3.14
   1  -7 -11   30.64    3.65
   1  -7 -11   26.44    3.43
   1  -7 -10    1.23    1.79
   1  -7 -10    5.10    2.28
   1  -7 -10    2.93    2.32
   1  -7  -9   46.80    4.43
   1  -7  -8  104.55    6.96
   1  -7  -7  157.64    9.01
   1  -7  -7  174.53    9.83
   1  -7  -7  151.67    9.40
   1  -7  -6   19.35    3.42
   1  -7  -6   19.63    3.94
   1  -7  -6   19.27    3.78
   1  -7  -5  138.08    9.08
   1  -7  -5  131.60    8.86
   1  -7  -4   95.69    7.62
   1  -7  -4   94.98    7.47
  -1  -7   4  100.00    7.22
   1  -7  -3   44.52    5.26
   1  -7  -3   43.91    5.35
  -1  -7   3   27.36    4.12
   1  -7  -2   43.85    5.40
  -1  -7   2   45.55    5.03
   1  -7  -1   81.86    7.13
   1  -7  -1   68.72    5.89
   1  -7   0   57.72    5.98
   1  -7   0   50.80    5.11
   1  -7   1  211.41   11.55
   1  -7   1  224.97   12.37
   1  -7   2   54.03    5.41
   1  -7   2   54.84    5.74
  -1  -7  -2   47.92    5.02
  -1  -7  -3   21.81    3.80
   1  -7   3    7.41    3.00
   1  -7   3   10.50    2.91
  -1  -7  -3   21.70    3.57
   1  -7   3   14.90    3.69
   1  -7   4  141.82    8.44
   1  -7   4  136.76    8.85
  -1  -7  -4  115.17    7.85
  -1  -7  -4  135.73    8.58
   1  -7   4  161.28    9.46
   1  -7   5   62.31    5.96
   1  -7   5   63.80    5.63
  -1  -7  -5  105.24    7.19
  -1  -7  -5  100.73    6.75
   1  -7   5   73.09    6.25
   1  -7   6   65.52    5.47
   1  -7   6   65.55    5.86
  -1  -7  -6   54.17    5.31
   1  -7   6   68.22    5.84
  -1  -7  -6   49.68    4.83
   1  -7   7   76.48    6.24
   1  -7   7   71.69    5.70
  -1  -7  -7   89.36    6.54
   1  -7   8   22.61    3.51
   1  -7   9   36.02    4.21
  -1  -7  -9   33.57    3.97
   1  -7  10   72.77    5.56
  -1  -7 -10   60.98    5.05
   1  -7  11    1.23    1.74
  -1  -7 -11    2.13    1.90
   1  -7  12    2.25    1.58
  -1  -7 -12    2.21    1.57
   1  -7  13   21.49    2.47
   1  -6 -17    6.69    1.59
   1  -6 -16    9.68    1.95
   1  -6 -16    8.27    1.71
   1  -6 -15    2.80    1.65
   1  -6 -15    3.38    1.56
   1  -6 -14   16.61    2.81
   1  -6 -14   15.11    2.79
   1  -6 -14   19.59    2.76
   1  -6 -13  107.08    7.06
   1  -6 -13   95.75    6.68
   1  -6 -13   99.48    6.54
   1  -6 -12  134.43    7.98
   1  -6 -11   76.97    6.55
   1  -6 -11   69.81    6.15
   1  -6 -11   71.16    5.93
   1  -6 -10   22.62    4.10
   1  -6 -10   20.85    3.88
   1  -6  -9  175.26   10.43
   1  -6  -9  164.11   10.06
   1  -6  -9  165.36    9.67
   1  -6  -8   31.99    4.72
   1  -6  -8   30.26    4.59
   1  -6  -8   28.09    4.07
   1  -6  -7  223.69   12.07
   1  -6  -7  222.63   12.02
   1  -6  -7  214.84   11.39
   1  -6  -6    3.89    2.97
  -1  -6   6    0.24    2.31
   1  -6  -6    4.36    2.53
   1  -6  -6    1.37    2.55
   1  -6  -5   52.90    5.41
  -1  -6   5   42.63    4.78
  -1  -6   5   43.93    5.06
   1  -6  -5   53.37    5.75
   1  -6  -5   58.00    5.94
   1  -6  -4   99.81    6.89
   1  -6  -4  110.05    7.60
   1  -6  -4  107.49    7.74
  -1  -6   4  107.84    7.42
   1  -6  -4  113.70    8.15
   1  -6  -4  117.67    8.32
  -1  -6   4  107.03    7.64
   1  -6  -3   87.35    6.59
   1  -6  -3   94.22    7.17
   1  -6  -3   95.78    7.13
   1  -6  -3   98.87    7.38
  -1  -6   3  111.28    7.35
  -1  -6   3  123.57    7.96
   1  -6  -3   96.76    7.71
   1  -6  -3  100.15    7.69
   1  -6  -2    1.64    2.70
   1  -6  -2    0.75    2.75
  -1  -6   2    2.37    4.07
   1  -6  -2    1.90    2.67
   1  -6  -2    3.26    2.39
   1  -6  -2    0.21    2.05
   1  -6  -2    2.67    2.93
   1  -6  -1  240.49   12.08
  -1  -6   1  347.83   13.74
   1  -6  -1  245.09   12.83
   1  -6  -1  238.26   12.49
   1  -6  -1  247.09   13.15
  -1  -6   1  371.98   14.67
   1  -6  -1  231.97   12.81
   1  -6   0   14.56    4.26
   1  -6   0    6.63    3.71
  -1  -6   0   26.84    4.35
  -1  -6   0   42.40    4.92
   1  -6   0   16.93    4.32
  -1  -6   0   41.25    5.26
   1  -6   0   14.66    3.61
   1  -6   0   11.14    4.28
  -1  -6  -1  611.84   22.71
   1  -6   1  652.67   24.39
   1  -6   1  638.97   23.57
  -1  -6  -1  657.79   24.03
  -1  -6  -1  663.00   23.98
   1  -6   1  590.02   23.70
   1  -6   1  625.84   23.46
  -1  -6  -2   72.30    5.70
   1  -6   2   53.70    5.99
   1  -6   2   49.10    5.42
   1  -6   2   49.41    5.78
  -1  -6  -2   86.66    6.67
  -1  -6  -2   80.45    6.39
   1  -6   2   53.53    5.58
   1  -6   3  118.38    8.39
   1  -6   3  110.82    7.86
   1  -6   3  120.26    8.39
   1  -6   3  116.85    8.46
  -1  -6  -3  115.47    7.91
  -1  -6  -3  116.60    7.85
   1  -6   4   79.57    6.59
   1  -6   4   66.76    6.77
   1  -6   4   68.31    6.65
  -1  -6  -4  132.42    8.16
  -1  -6  -4  126.92    7.83
   1  -6   5   78.24    6.39
   1  -6   5   88.79    7.31
  -1  -6  -5   64.32    5.96
  -1  -6  -5   62.36    5.84
   1  -6   5   77.30    6.68
  -1  -6  -6   39.71    4.87
   1  -6   6   65.71    6.05
  -1  -6  -6   39.28    4.70
   1  -6   6   72.15    6.07
  -1  -6  -7   81.55    6.79
  -1  -6  -7   77.26    6.31
   1  -6   7   78.10    6.54
   1  -6   7   76.11    6.38
  -1  -6  -8   13.67    3.21
  -1  -6  -9   26.83    4.26
   1  -6   9   26.85    3.89
  -1  -6 -10   65.76    5.96
   1  -6  10   62.29    5.54
   1  -6  11   10.76    2.67
  -1  -6 -12    8.86    2.70
   1  -6  12   13.59    2.72
  -1  -6 -13   52.50    4.75
  -1  -6 -14   39.83    3.85
  -1  -6 -15   26.53    2.85
   1  -5 -18    8.20    1.98
   1  -5 -18   12.05    2.01
   1  -5 -17   32.68    3.46
   1  -5 -17   43.80    3.73
   1  -5 -16   36.54    4.01
   1  -5 -16   38.00    3.91
   1  -5 -15    0.43    2.12
   1  -5 -15   -0.22    2.04
   1  -5 -15    2.85    1.99
  -1  -5  14   57.74    5.37
   1  -5 -14   36.68    4.40
  -1  -5  13   72.02    6.23
   1  -5 -13   66.49    6.33
   1  -5 -13   73.10    6.19
   1  -5 -12   24.92    4.33
   1  -5 -12   24.62    3.96
   1  -5 -11   19.93    4.06
   1  -5 -11   16.65    3.61
  -1  -5  10   12.03    3.17
   1  -5 -10    7.29    3.27
   1  -5 -10   10.23    3.02
   1  -5  -9   38.50    5.13
  -1  -5   9   57.28    5.44
   1  -5  -9   41.68    5.13
   1  -5  -9   44.18    5.08
   1  -5  -8  145.11    9.54
   1  -5  -8  162.59    9.83
   1  -5  -8  150.94    9.19
   1  -5  -7    5.76    2.80
   1  -5  -7    5.73    2.67
   1  -5  -7    9.16    2.94
  -1  -5   6   30.35    3.96
   1  -5  -6   26.99    4.13
   1  -5  -6   25.42    3.43
   1  -5  -6   28.63    3.93
   1  -5  -6   25.55    4.02
   1  -5  -5  187.24    9.65
   1  -5  -5  183.09   10.21
  -1  -5   5  207.49    9.98
   1  -5  -5  164.70    8.80
   1  -5  -5  179.78    9.62
   1  -5  -5  173.69    9.89
   1  -5  -4  313.69   13.11
   1  -5  -4  288.98   12.96
   1  -5  -4  295.85   13.68
  -1  -5   4  282.59   12.82
   1  -5  -4  306.97   13.24
   1  -5  -4  284.11   12.47
   1  -5  -4  330.19   14.13
   1  -5  -3  109.98    6.97
   1  -5  -3  102.47    6.66
   1  -5  -3  112.27    7.54
  -1  -5   3  108.49    6.95
   1  -5  -3  110.31    7.03
   1  -5  -3  101.95    6.50
   1  -5  -3   92.97    6.83
   1  -5  -2   63.02    5.43
   1  -5  -2   60.20    5.07
   1  -5  -2   65.97    5.42
   1  -5  -2   62.76    5.41
   1  -5  -2   71.54    5.90
   1  -5  -2   68.33    5.84
   1  -5  -1    4.95    2.85
   1  -5  -1    8.42    2.55
   1  -5  -1   12.65    3.01
   1  -5  -1    9.94    2.58
   1  -5  -1   12.64    2.72
   1  -5  -1    4.84    2.73
   1  -5   0  243.77   11.65
   1  -5   0  261.27   11.96
   1  -5   0  243.20   12.22
   1  -5   0  245.64   12.24
   1  -5   0  275.31   12.79
   1  -5   1  194.31    9.96
   1  -5   1  185.12    9.89
  -1  -5  -1  205.86    9.49
   1  -5   1  188.24   10.39
   1  -5   1  204.49   10.80
   1  -5   1  194.81   10.37
   1  -5   2   86.38    6.47
   1  -5   2   83.23    6.37
  -1  -5  -2   83.35    5.56
  -1  -5  -2   89.02    6.28
   1  -5   2   81.86    6.49
   1  -5   3   79.14    6.20
  -1  -5  -3   96.05    5.95
  -1  -5  -3   96.39    6.66
   1  -5   3   80.71    6.44
   1  -5   3   75.35    6.29
  -1  -5  -3  112.03    6.97
   1  -5   4   94.28    6.69
   1  -5   4   85.49    5.83
  -1  -5  -4   66.34    5.67
   1  -5   4   86.57    6.67
   1  -5   4   91.51    6.83
  -1  -5  -4   74.02    6.02
   1  -5   5   43.36    4.45
   1  -5   5   56.13    5.26
  -1  -5  -5   63.48    5.32
   1  -5   5   61.44    5.90
  -1  -5  -5   54.13    5.21
  -1  -5  -6  155.95    9.10
   1  -5   6  155.59    8.38
  -1  -5  -6  139.18    7.89
  -1  -5  -6  140.70    8.52
   1  -5   6  153.26    9.01
   1  -5   7  102.26    7.32
  -1  -5  -7  116.09    7.44
  -1  -5  -7  117.52    7.11
  -1  -5  -7  106.05    7.58
   1  -5   7   91.90    6.47
  -1  -5  -8   28.00    3.87
  -1  -5  -8   28.28    3.72
   1  -5   8   38.00    4.18
  -1  -5  -8   25.40    4.10
  -1  -5  -9   57.61    5.22
   1  -5   9   53.76    5.02
  -1  -5 -10   68.84    5.87
   1  -5  10   75.01    5.98
  -1  -5 -11  173.08    9.72
   1  -5  12   17.79    3.23
   1  -5  13    5.79    2.20
  -1  -5 -13    3.04    2.05
   1  -5  14   20.37    3.14
  -1  -5 -14   20.61    3.15
   1  -5  15   27.35    3.41
  -1  -5 -15   23.99    3.67
  -1  -5 -15   21.14    3.02
  -1  -5 -16   12.24    2.60
  -1  -5 -17    3.79    1.64
   1  -4 -19   11.39    2.16
   1  -4 -19   12.75    2.12
  -1  -4  18   18.06    3.04
   1  -4 -18   15.89    2.71
  -1  -4  17   15.05    3.09
   1  -4 -17    9.31    2.67
  -1  -4  16  171.13    9.24
   1  -4 -16  126.40    8.42
   1  -4 -15   24.05    4.02
  -1  -4  15   17.83    3.73
  -1  -4  15   14.77    3.40
  -1  -4  14  110.74    7.86
  -1  -4  14  113.96    8.02
   1  -4 -13    3.37    2.68
  -1  -4  13    7.19    3.01
  -1  -4  13    3.09    2.74
   1  -4 -12  213.71   11.78
  -1  -4  12  202.15   10.98
  -1  -4  12  216.69   11.38
   1  -4 -11   13.36    3.36
  -1  -4  11   14.40    3.32
  -1  -4  11   14.61    3.41
   1  -4 -10   94.55    7.24
  -1  -4  10   94.22    6.67
  -1  -4  10   76.04    6.35
   1  -4  -9   71.20    6.25
  -1  -4   9   83.04    6.10
  -1  -4   9   84.28    6.32
  -1  -4   8  168.90    8.88
  -1  -4   8  171.00    9.12
  -1  -4   7  153.12    7.80
  -1  -4   7  150.07    7.84
  -1  -4   6  130.59    7.03
  -1  -4   6  129.84    6.89
   1  -4  -5  461.18   16.53
   1  -4  -5  453.43   16.72
  -1  -4   5  401.17   15.76
  -1  -4   5  430.47   15.88
   1  -4  -4  772.64   26.24
   1  -4  -4  806.21   27.55
   1  -4  -4  819.92   27.49
   1  -4  -4  787.41   27.22
   1  -4  -3  295.28   12.11
   1  -4  -3  290.34   11.83
   1  -4  -3  308.27   12.20
   1  -4  -2  121.02    6.65
   1  -4  -2  131.71    6.97
   1  -4  -1   95.11    5.89
   1  -4  -1  106.91    6.26
   1  -4   0  774.31   25.31
   1  -4   1    5.98    2.57
   1  -4   2  271.32   11.66
   1  -4   2  293.76   11.96
   1  -4   3  109.63    6.60
   1  -4   3  113.32    6.03
   1  -4   4   92.42    5.61
   1  -4   4  101.23    6.58
  -1  -4  -4   90.29    4.90
  -1  -4  -5  246.02    9.47
   1  -4   5  206.69    9.63
   1  -4   5  233.14   10.91
   1  -4   5  227.03   10.89
  -1  -4  -5  224.69    9.10
  -1  -4  -6  133.74    7.24
   1  -4   6  131.00    7.93
  -1  -4  -6  135.27    6.69
   1  -4   6  127.49    7.92
   1  -4   7   79.45    5.79
  -1  -4  -7  112.72    6.59
   1  -4   7   86.15    6.58
  -1  -4  -7  111.43    5.99
   1  -4   7   97.67    6.91
  -1  -4  -8    6.09    2.19
  -1  -4  -8    6.51    1.80
   1  -4   9   25.47    4.12
   1  -4  10  148.32    9.41
   1  -4  11   75.81    6.98
   1  -4  12   67.53    6.70
  -1  -4 -12   51.96    5.37
  -1  -4 -13   12.55    3.03
   1  -4  14   18.56    4.23
   1  -4  15   16.25    3.84
  -1  -4 -15   13.57    3.08
   1  -4  16    2.95    2.70
  -1  -4 -16    3.18    2.07
   1  -4  17    8.51    2.29
  -1  -4 -17    6.19    2.19
   1  -4  18   10.36    2.16
  -1  -4 -18    8.15    1.98
  -1  -4 -19    0.93    1.65
  -1  -3  20   10.65    2.27
   1  -3 -20    8.22    1.87
  -1  -3  19  101.03    6.43
   1  -3 -19   98.62    6.32
  -1  -3  18  138.04    8.19
   1  -3 -18  121.71    7.89
  -1  -3  18  138.96    7.86
  -1  -3  17    2.12    2.52
  -1  -3  17    4.86    2.46
   1  -3 -17    7.41    2.97
   1  -3 -16  167.33   10.60
  -1  -3  16  197.67   10.57
  -1  -3  16  199.54    9.92
  -1  -3  16  185.65   10.54
  -1  -3  15   29.57    3.93
   1  -3 -15   33.30    4.80
  -1  -3  14  253.76   12.80
  -1  -3  14  268.60   12.12
  -1  -3  14  248.27   12.72
  -1  -3  13   97.34    7.30
  -1  -3  13   88.39    6.43
  -1  -3  13   85.78    6.23
  -1  -3  13   92.19    7.18
  -1  -3  12  204.05   10.75
  -1  -3  12  211.56   10.18
  -1  -3  12  219.16   11.06
  -1  -3  12  207.79    9.94
  -1  -3  11   66.23    4.88
  -1  -3  11   72.43    5.38
  -1  -3  11   66.40    5.59
  -1  -3  11   60.19    4.83
  -1  -3  11   58.37    5.40
  -1  -3  10   93.95    6.53
  -1  -3  10  100.08    5.83
  -1  -3  10   98.18    6.47
  -1  -3  10  102.41    6.37
  -1  -3   9   76.14    5.50
  -1  -3   9   79.95    4.84
  -1  -3   9   77.69    5.36
  -1  -3   9   70.84    5.16
  -1  -3   8  227.12   10.14
  -1  -3   8  234.42   10.03
  -1  -3   8  236.87   10.08
   1  -3  -7  124.58    7.22
  -1  -3   7  114.60    6.19
  -1  -3   7  120.62    5.53
  -1  -3   7  117.50    6.28
  -1  -3   7  113.11    6.31
  -1  -3   6  336.97   12.59
  -1  -3   6  348.15   12.78
   1  -3  -5  339.77   12.17
   1  -3  -5  339.50   12.26
   1  -3  -4  165.62    6.79
  -1  -3   4  180.18    6.43
   1  -3  -3 1133.22   33.73
  -1  -3   3 1177.57   33.14
   1  -3  -2  402.77   11.71
   1  -3  -2  337.72   10.35
   1  -3  -1  444.62   12.71
   1  -3  -1  386.08   11.25
   1  -3   0   20.69    1.77
   1  -3   0   16.16    0.80
   1  -3   1  939.11   26.37
   1  -3   1  887.64   25.07
   1  -3   2   75.66    2.85
   1  -3   3   80.94    3.24
   1  -3   4  347.52   10.95
   1  -3   5  660.02   22.15
   1  -3   5  667.10   20.05
   1  -3   6   94.42    5.94
   1  -3   7   96.76    6.20
   1  -3   7  103.35    6.28
  -1  -3  -7  108.62    5.57
  -1  -3  -7  104.32    5.36
   1  -3   7  101.69    6.43
   1  -3   8  512.58   19.25
   1  -3   8  506.76   19.53
  -1  -3  -8  546.52   18.25
  -1  -3  -9  937.86   30.83
   1  -3   9 1011.73   30.56
   1  -3   9 1045.64   32.93
   1  -3   9 1043.64   30.66
   1  -3   9 1013.92   32.41
  -1  -3  -9  901.51   30.45
   1  -3  10  282.66   11.45
   1  -3  10  289.49   11.51
   1  -3  10  290.02   12.91
   1  -3  10  296.03   13.31
   1  -3  11   45.57    3.99
   1  -3  11   42.96    4.01
   1  -3  11   49.29    5.05
   1  -3  11   46.11    5.31
   1  -3  12   62.87    4.97
   1  -3  12   69.90    6.62
   1  -3  12   60.71    4.98
   1  -3  12   59.83    5.72
   1  -3  13  149.72    9.67
   1  -3  13  136.18    7.85
   1  -3  13  127.94    7.67
   1  -3  14   69.54    5.52
   1  -3  14   80.66    5.98
   1  -3  15   72.57    6.80
   1  -3  15   73.93    5.71
   1  -3  16    8.39    3.31
   1  -3  17   20.98    3.96
  -1  -3 -18   17.54    3.10
   1  -3  18   19.42    3.52
  -1  -3 -19    1.09    1.57
   1  -3  19    2.00    2.01
   1  -2 -20   29.92    3.32
  -1  -2  20   26.28    3.34
   1  -2 -19   48.13    4.71
  -1  -2  19   45.08    4.78
  -1  -2  19   52.68    4.66
  -1  -2  19   46.86    4.24
   1  -2 -18    1.49    2.09
  -1  -2  18    2.65    2.24
  -1  -2  18    2.12    2.54
  -1  -2  18    0.21    2.43
  -1  -2  17   40.85    5.09
  -1  -2  17   36.52    4.52
  -1  -2  17   35.81    4.62
  -1  -2  16   53.68    5.50
  -1  -2  16   53.76    5.55
  -1  -2  15   48.20    5.26
  -1  -2  15   43.74    4.94
  -1  -2  15   41.82    5.29
  -1  -2  15   43.11    5.13
  -1  -2  14  246.72   11.78
  -1  -2  14  244.61   11.94
  -1  -2  14  235.94   12.36
  -1  -2  14  248.26   12.29
  -1  -2  13  368.96   15.14
  -1  -2  13  367.62   15.72
  -1  -2  13  383.09   15.49
  -1  -2  13  357.13   15.78
  -1  -2  12   10.43    2.35
  -1  -2  12    9.81    2.95
  -1  -2  12    9.79    3.06
  -1  -2  12   12.20    2.55
  -1  -2  12    9.92    2.33
  -1  -2  11   85.65    6.08
  -1  -2  11   84.05    5.47
  -1  -2  11   75.16    5.24
  -1  -2  11   85.14    6.12
  -1  -2  10   37.42    3.89
  -1  -2  10   36.86    3.95
  -1  -2  10   39.91    3.49
  -1  -2  10   34.51    3.44
  -1  -2   9  581.15   19.78
   1  -2  -9  541.79   18.65
  -1  -2   9  581.36   19.01
  -1  -2   9  577.90   19.23
  -1  -2   9  569.47   19.61
  -1  -2   8  145.92    7.38
  -1  -2   8  163.75    7.53
  -1  -2   8  150.97    6.83
  -1  -2   8  160.97    6.09
  -1  -2   8  155.16    7.13
  -1  -2   7  114.10    4.65
  -1  -2   7  116.55    5.36
  -1  -2   6  134.26    5.51
  -1  -2   6  120.21    4.61
  -1  -2   5   18.36    1.74
  -1  -2   5   19.78    1.37
   1  -2  -4  807.05   24.78
  -1  -2   4  865.31   24.56
   1  -2  -3 1609.77   45.70
   1  -2  -2  394.63   12.97
  -1  -2   2  450.36   12.81
   1  -2  -1 2632.16   75.06
   1  -2  -1 2763.20   75.06
   1  -2  -1 2786.02   75.66
   1  -2   0  632.39   18.10
   1  -2   0  629.51   18.60
   1  -2   1 5309.25  145.93
   1  -2   2  906.38   25.89
   1  -2   3  638.84   18.80
   1  -2   4   70.99    3.30
   1  -2   5   34.06    2.34
   1  -2   6 2085.90   59.31
   1  -2   7  205.93    9.33
   1  -2   7  233.72    8.63
  -1  -2  -8   97.77    5.14
  -1  -2  -8   93.40    5.04
   1  -2   8  104.30    6.18
   1  -2   8  101.41    5.78
  -1  -2  -9   81.73    4.82
   1  -2   9   82.44    5.78
  -1  -2  -9   77.02    4.64
   1  -2   9   75.84    5.17
  -1  -2 -10   83.85    5.03
   1  -2  10   80.87    6.04
  -1  -2 -10   74.82    4.93
   1  -2  10   79.02    5.47
   1  -2  10   79.50    5.09
   1  -2  11  145.78    8.77
   1  -2  11  146.78    7.78
  -1  -2 -11  157.66    7.74
   1  -2  11  154.38    8.35
   1  -2  12  216.50    9.76
   1  -2  12  193.70   10.58
   1  -2  12  192.53    9.40
  -1  -2 -12  162.58    8.63
   1  -2  12  179.21    9.53
   1  -2  13  234.81   11.07
  -1  -2 -13  215.98   10.26
   1  -2  13  239.46   11.15
   1  -2  13  214.10   11.91
   1  -2  14  342.16   14.57
   1  -2  14  344.26   14.68
   1  -2  14  331.66   15.82
   1  -2  15   35.91    4.29
   1  -2  15   37.64    4.32
   1  -2  16   24.24    3.67
   1  -2  16   21.35    4.25
   1  -2  17    9.00    3.34
   1  -2  18   95.75    7.12
   1  -2  18  102.70    6.57
   1  -2  19    1.07    1.63
   1  -2  19    1.68    2.02
  -1  -2 -20    5.30    1.72
   1  -2  20    7.61    2.21
   1  -1 -21   43.00    3.33
  -1  -1  21   55.04    4.19
  -1  -1  20   64.46    5.22
  -1  -1  20   71.78    5.15
  -1  -1  19   71.65    5.35
  -1  -1  19   83.95    6.53
  -1  -1  19   86.02    6.15
  -1  -1  18    8.15    2.60
  -1  -1  18   11.69    3.48
  -1  -1  17   31.27    4.46
  -1  -1  17   33.46    4.30
  -1  -1  17   36.78    5.07
  -1  -1  16  103.19    7.46
  -1  -1  16   91.75    7.04
  -1  -1  15   12.65    3.84
  -1  -1  15   10.37    3.25
  -1  -1  15    5.53    3.14
  -1  -1  15    5.30    2.74
  -1  -1  14  317.68   13.99
  -1  -1  14  326.48   14.22
  -1  -1  14  290.69   13.94
  -1  -1  14  312.07   14.73
  -1  -1  13  231.53   11.05
  -1  -1  13  232.75   11.25
  -1  -1  13  233.20   11.48
  -1  -1  13  252.05   12.13
  -1  -1  12  677.51   23.23
  -1  -1  12  679.95   24.21
  -1  -1  12  672.45   23.42
  -1  -1  12  674.26   23.90
  -1  -1  11  144.17    7.34
  -1  -1  11  131.44    7.71
  -1  -1  11  138.35    6.72
  -1  -1  11  125.27    6.53
  -1  -1  11  148.08    7.84
  -1  -1  10    4.13    1.68
  -1  -1  10    3.80    2.00
  -1  -1  10    2.88    1.46
   1  -1 -10    5.29    1.64
  -1  -1  10    1.30    1.89
   1  -1  -9 1325.95   39.94
  -1  -1   9 1319.62   40.45
  -1  -1   9 1388.28   39.60
  -1  -1   9 1331.94   40.68
  -1  -1   8 1482.22   45.22
  -1  -1   8 1575.68   44.51
  -1  -1   8 1550.40   45.05
  -1  -1   7   42.74    3.27
  -1  -1   7   47.12    2.79
  -1  -1   7   45.16    3.04
  -1  -1   6 2022.67   58.64
  -1  -1   6 2105.56   58.06
  -1  -1   6 2046.10   58.45
  -1  -1   5 1466.08   41.84
   1  -1  -4 3226.59   87.37
  -1  -1   4 3136.53   86.77
  -1  -1   4 3057.50   87.09
   1  -1  -3 6496.72  182.46
   1  -1  -3 6590.65  182.72
  -1  -1   3 6662.10  182.56
  -1  -1   3 6770.44  182.23
   1  -1  -2  948.71   27.19
   1  -1  -2  952.80   26.99
   1  -1  -1 3895.90  108.24
  -1  -1   1 3947.10  108.08
   1  -1   0 1775.95   49.41
   1  -1   1 9921.52  271.84
   1  -1   2 2583.58   71.74
   1  -1   3 1303.68   37.00
  -1  -1  -4  445.62   14.40
   1  -1   4  456.31   13.98
  -1  -1  -5   62.42    3.70
   1  -1   5   67.62    3.37
  -1  -1  -6  336.51   12.01
   1  -1   6  338.24   11.39
  -1  -1  -7  831.66   27.09
   1  -1   7  906.47   26.58
  -1  -1  -8  114.66    6.31
  -1  -1  -9  134.56    6.60
  -1  -1  -9  120.49    7.04
   1  -1   9  131.04    7.26
  -1  -1 -10   57.79    3.81
  -1  -1 -10   60.49    4.30
   1  -1  10   62.74    5.12
  -1  -1 -10   52.70    4.77
   1  -1  10   57.30    3.96
   1  -1  10   54.29    4.30
   1  -1  11  229.87   10.00
   1  -1  11  223.12    9.42
  -1  -1 -11  232.68    9.95
  -1  -1 -11  213.21   10.69
   1  -1  11  234.52   11.04
  -1  -1 -12  129.45    8.59
  -1  -1 -12  145.34    7.82
   1  -1  12  154.22    7.67
   1  -1  12  157.12    9.17
   1  -1  12  146.32    7.99
  -1  -1 -13  112.59    6.94
   1  -1  13  117.31    8.18
   1  -1  13  108.75    6.60
   1  -1  13  112.69    7.23
   1  -1  13  116.68    7.32
  -1  -1 -14  104.48    6.81
   1  -1  14   85.93    7.38
   1  -1  14   98.98    6.34
   1  -1  14  103.11    7.12
   1  -1  14   93.04    6.83
   1  -1  15   37.80    4.53
   1  -1  15   33.37    5.17
   1  -1  15   36.67    4.55
  -1  -1 -15   39.55    4.25
   1  -1  16  246.86   11.84
  -1  -1 -16  224.88   11.07
   1  -1  17   13.11    3.13
   1  -1  17   13.61    3.49
   1  -1  18   67.89    5.93
   1  -1  19    6.59    2.24
   1  -1  19    8.57    2.64
   1  -1  20    2.98    1.74
   1  -1  20    2.47    1.84
   1  -1  21   17.27    2.31
  -1  -1 -21   11.87    2.13
  -1   0  21   54.88    4.32
  -1   0  20   20.57    3.06
  -1   0  20   30.50    3.91
  -1   0  19   -0.20    1.90
  -1   0  19    0.23    2.48
  -1   0  18  123.44    8.54
  -1   0  18  108.95    7.23
  -1   0  18  126.82    8.03
  -1   0  17  100.97    8.00
  -1   0  17   85.17    6.68
  -1   0  17   88.32    7.03
  -1   0  16  429.27   17.28
  -1   0  16  418.89   17.77
  -1   0  16  437.46   18.04
  -1   0  15  167.00    9.70
  -1   0  15  160.78    9.74
  -1   0  15  149.08    9.27
  -1   0  15  165.84   10.28
  -1   0  14   12.86    3.84
  -1   0  14    7.21    2.63
  -1   0  14   11.64    3.05
  -1   0  14   11.15    3.06
  -1   0  13    7.83    2.83
  -1   0  13    3.47    2.14
  -1   0  13    4.19    1.97
  -1   0  13    7.30    2.40
  -1   0  13    9.75    3.30
   1   0 -13    5.92    1.66
  -1   0  13    6.24    2.61
  -1   0  12  688.42   24.33
  -1   0  12  698.13   23.42
  -1   0  12  692.88   23.92
  -1   0  12  708.05   24.73
  -1   0  12  717.56   24.16
   1   0 -12  676.12   22.56
  -1   0  11 1201.10   37.03
  -1   0  11 1204.31   37.79
   1   0 -11 1195.34   36.83
   1   0 -11 1153.09   35.77
  -1   0  11 1235.94   36.73
  -1   0  11 1177.16   37.45
  -1   0  10  985.45   30.08
   1   0 -10  957.87   29.84
  -1   0  10  967.94   30.74
   1   0 -10  932.80   28.93
  -1   0  10  950.68   30.42
  -1   0  10  966.47   29.73
   1   0  -9 2665.90   75.71
  -1   0   9 2654.28   76.46
  -1   0   9 2638.40   76.19
   1   0  -9 2647.40   76.02
   1   0  -8  508.97   16.91
  -1   0   8  520.18   16.85
  -1   0   8  493.46   17.04
  -1   0   8  529.50   16.68
   1   0  -7 3594.86  101.28
  -1   0   7 3555.84  101.44
  -1   0   7 3638.07  101.26
  -1   0   7 3672.24  101.10
  -1   0   6  919.56   26.89
  -1   0   6  882.11   26.95
  -1   0   6  920.59   26.75
  -1   0   5 3982.69  109.21
  -1   0   5 3891.81  109.29
   1   0  -4  102.83    4.08
  -1   0   4   93.98    3.93
  -1   0   4   98.62    3.90
  -1   0   3   94.31    3.71
   1   0  -3   91.38    3.64
   1   0  -3  100.33    3.77
  -1   0   2  121.47    4.26
   1   0  -2  124.28    4.36
   1   0  -2  122.90    4.29
   1   0  -1   72.19    2.70
  -1   0   1   65.21    2.77
  -1   0   1   69.36    2.65
   1   0   0  435.35   12.77
   1   0   1   38.48    1.87
   1   0   2 2742.54   76.00
   1   0   3 5386.85  148.43
   1   0   4   88.92    3.84
   1   0   5   31.20    2.19
   1   0   6 2128.07   60.41
   1   0   7   40.19    2.88
   1   0   7   38.53    3.15
   1   0   8    9.96    2.28
  -1   0  -9  218.89   10.03
   1   0   9  231.89    9.45
   1   0   9  230.29   10.08
  -1   0  -9  238.01    9.24
   1   0  10    0.71    1.23
   1   0  10    0.17    2.02
  -1   0 -10    0.12    0.99
  -1   0 -10    0.55    1.83
   1   0  10    0.13    1.25
   1   0  11   24.98    3.09
  -1   0 -11   31.49    3.98
   1   0  11   29.11    3.20
   1   0  11   30.57    3.91
  -1   0 -11   32.02    3.01
  -1   0 -12   16.28    3.27
   1   0  12   15.31    2.55
   1   0  12   15.40    2.68
   1   0  12   14.66    3.30
   1   0  13  552.13   20.70
   1   0  13  578.99   20.58
  -1   0 -13  601.45   21.14
   1   0  13  573.04   20.83
   1   0  13  544.96   21.63
   1   0  14  721.51   27.27
   1   0  14  763.87   26.55
   1   0  14  765.64   26.13
  -1   0 -14  807.11   26.90
   1   0  14  733.66   26.27
  -1   0 -14  748.10   27.89
   1   0  15  415.95   18.40
  -1   0 -15  446.21   17.83
   1   0  15  433.97   17.26
   1   0  15  455.99   17.90
   1   0  15  436.95   17.59
  -1   0 -15  453.99   19.25
   1   0  16  548.74   21.02
   1   0  16  549.29   20.88
   1   0  16  558.60   20.71
   1   0  17   30.33    4.16
  -1   0 -17   29.37    3.76
   1   0  17   28.00    4.36
  -1   0 -18    2.04    1.70
   1   0  18    0.43    2.32
   1   0  19    7.14    2.40
   1   0  19   11.14    2.52
   1   0  20    9.31    2.09
   1   0  20   10.85    2.26
   1   0  21   32.79    3.00
  -1   1  21   60.34    4.32
  -1   1  20   70.09    5.46
  -1   1  20   65.85    4.84
  -1   1  19  104.74    7.35
  -1   1  19   83.63    6.11
  -1   1  18    7.23    3.45
  -1   1  17   33.75    5.05
  -1   1  17   30.90    4.36
  -1   1  16   86.59    6.82
  -1   1  16   85.93    6.96
  -1   1  15   19.14    4.02
  -1   1  15   19.17    3.85
   1   1 -15    8.88    2.17
  -1   1  15   12.33    3.31
  -1   1  15   18.85    4.27
  -1   1  15    7.00    3.04
   1   1 -14  327.88   13.45
  -1   1  14  327.63   14.51
  -1   1  14  349.91   15.75
  -1   1  14  340.66   14.49
  -1   1  14  325.20   14.65
  -1   1  13  259.60   12.28
   1   1 -13  236.41   10.53
  -1   1  13  239.68   11.44
  -1   1  13  255.87   12.51
  -1   1  13  246.71   11.44
  -1   1  13  246.13   11.70
  -1   1  12  729.83   25.01
  -1   1  12  724.34   25.23
   1   1 -12  664.12   23.09
  -1   1  12  701.37   24.17
  -1   1  12  718.59   24.30
  -1   1  12  720.44   24.44
   1   1 -11  150.55    7.51
  -1   1  11  149.21    7.55
  -1   1  11  127.54    7.14
   1   1 -11  139.28    6.87
  -1   1  11  142.73    7.90
  -1   1  10    6.18    1.91
  -1   1  10    3.90    1.72
   1   1 -10    5.51    1.62
  -1   1  10    5.45    2.28
  -1   1  10    3.12    1.81
   1   1  -9 1346.90   39.51
  -1   1   9 1281.69   37.97
  -1   1   9 1313.01   39.80
  -1   1   9 1331.08   40.25
   1   1  -9 1414.20   39.81
  -1   1   8 1577.46   45.81
   1   1  -8 1489.86   45.43
  -1   1   8 1571.76   44.55
  -1   1   8 1604.73   46.44
  -1   1   8 1624.80   46.00
   1   1  -7   47.34    3.08
  -1   1   7   54.63    2.76
  -1   1   7   53.24    3.31
  -1   1   7   48.39    3.49
  -1   1   7   52.66    3.70
  -1   1   7   53.03    3.38
  -1   1   6 1969.46   55.79
  -1   1   6 2002.84   56.47
  -1   1   6 1940.06   56.64
  -1   1   6 2039.96   56.65
  -1   1   6 2010.80   56.95
  -1   1   5 1366.39   38.54
  -1   1   5 1302.40   38.31
  -1   1   5 1349.59   37.93
  -1   1   4 3161.40   88.16
  -1   1   4 3155.66   88.05
  -1   1   4 3182.43   87.73
   1   1  -3 6786.06  181.54
  -1   1   3 6485.91  181.35
  -1   1   3 6491.88  181.64
  -1   1   3 6659.02  181.59
  -1   1   2  980.54   27.83
   1   1  -2  951.31   27.89
   1   1  -2  964.61   27.52
   1   1  -2 1010.78   27.57
  -1   1   2 1004.56   28.05
  -1   1   1 3827.63  108.23
  -1   1   1 3564.02  108.20
  -1   1   1 3768.58  108.31
  -1   1   1 3909.28  108.21
  -1   1   0 1832.41   53.58
   1   1   0 1996.05   53.36
   1   1   1 9773.67  266.59
  -1   1  -1 9682.96  266.75
   1   1   2 2492.99   69.25
  -1   1  -2 2498.06   69.41
   1   1   3 1343.23   37.65
  -1   1  -3 1310.94   37.96
   1   1   4  402.49   13.10
  -1   1  -4  457.71   13.68
   1   1   5   58.08    3.12
  -1   1  -5   69.37    3.69
   1   1   6  368.43   11.76
  -1   1  -6  326.51   12.06
   1   1   7  859.40   25.69
   1   1   7  826.94   25.65
  -1   1  -8  107.53    5.39
   1   1   8  118.31    5.81
   1   1   9  121.47    6.51
  -1   1  -9  136.45    6.31
  -1   1  -9  139.35    6.32
   1   1   9  128.77    6.41
   1   1   9  119.84    6.76
  -1   1  -9  143.66    6.52
  -1   1 -10   58.29    4.23
  -1   1 -10   58.60    4.10
  -1   1 -10   60.30    4.02
   1   1  10   56.27    4.78
   1   1  10   57.60    4.24
   1   1  10   53.07    4.41
   1   1  11  234.96   10.18
  -1   1 -11  217.72    9.85
   1   1  11  222.71   10.37
   1   1  11  242.02   10.95
  -1   1 -11  231.16    9.81
  -1   1 -11  226.40    9.52
   1   1  11  224.35    9.98
   1   1  12  135.95    7.61
   1   1  12  135.18    8.00
  -1   1 -12  142.45    8.76
  -1   1 -12  142.08    7.73
   1   1  12  144.50    7.83
   1   1  12  157.01    8.79
  -1   1 -12  150.99    7.38
  -1   1 -12  145.93    7.53
  -1   1 -13  111.89    6.62
   1   1  13  104.40    6.74
   1   1  13  103.44    6.88
   1   1  13  111.71    7.62
   1   1  13  105.92    6.79
   1   1  14   91.02    7.29
   1   1  14   98.58    6.74
  -1   1 -14   92.42    6.17
   1   1  14   95.91    6.67
   1   1  14  104.36    6.90
  -1   1 -14   93.61    7.52
  -1   1 -15   41.54    5.20
   1   1  15   44.69    4.66
   1   1  15   32.60    4.13
   1   1  15   36.88    4.87
  -1   1 -15   47.90    4.94
   1   1  15   36.12    4.38
   1   1  16  241.49   12.29
  -1   1 -16  252.61   12.85
   1   1  16  243.71   11.62
  -1   1 -17   14.81    2.95
   1   1  17   13.40    3.00
   1   1  17   12.75    3.17
  -1   1 -18   62.95    5.18
   1   1  18   62.32    5.25
   1   1  19    9.15    2.26
  -1   1 -19    9.13    2.04
   1   1  19    7.28    2.14
   1   1  20    0.89    1.40
   1   1  21   14.83    2.08
  -1   2  20   29.81    3.41
  -1   2  19   51.79    5.08
  -1   2  19   49.18    4.27
  -1   2  18    2.01    2.84
  -1   2  18   -2.14    2.43
  -1   2  17   53.36    5.94
  -1   2  17   36.34    4.58
   1   2 -16   65.32    5.14
  -1   2  16   54.70    5.54
  -1   2  16   61.34    6.56
  -1   2  16   63.00    6.38
   1   2 -15   46.50    4.39
  -1   2  15   47.49    5.19
  -1   2  15   49.90    5.38
  -1   2  15   61.23    6.46
  -1   2  15   50.01    5.81
   1   2 -14  234.25   10.89
  -1   2  14  236.15   11.70
  -1   2  14  241.32   11.84
  -1   2  14  248.02   12.98
  -1   2  14  250.19   12.78
   1   2 -13  380.79   15.23
  -1   2  13  382.21   15.91
  -1   2  13  427.66   16.65
  -1   2  13  392.85   16.96
  -1   2  13  430.70   17.70
  -1   2  13  389.79   16.12
  -1   2  12   12.46    2.65
  -1   2  12   13.57    2.82
  -1   2  12    8.53    2.36
  -1   2  12   18.13    3.49
   1   2 -12   13.61    2.28
  -1   2  11   85.19    6.29
  -1   2  11   86.57    5.89
  -1   2  11   86.69    5.61
  -1   2  11   86.87    5.89
  -1   2  10   39.82    3.94
  -1   2  10   40.76    4.14
  -1   2  10   42.25    3.84
  -1   2  10   39.49    3.52
  -1   2   9  553.17   18.28
  -1   2   9  576.55   19.43
  -1   2   9  572.63   19.36
  -1   2   9  559.50   19.46
  -1   2   9  561.58   19.87
   1   2  -9  628.08   19.36
  -1   2   9  562.14   18.95
  -1   2   8  170.83    7.82
  -1   2   8  166.85    8.04
  -1   2   8  181.66    7.82
  -1   2   8  167.68    7.20
  -1   2   8  168.28    6.92
  -1   2   7  122.57    5.85
  -1   2   7  121.52    6.38
  -1   2   7  124.08    5.55
  -1   2   7  118.71    6.00
  -1   2   7  126.49    5.47
  -1   2   6  127.11    5.79
  -1   2   6  134.27    6.10
  -1   2   6  129.60    5.49
   1   2  -6  133.79    6.06
  -1   2   6  134.24    5.60
  -1   2   5   19.04    1.85
   1   2  -5   21.01    2.13
  -1   2   5   17.10    1.76
  -1   2   4  816.09   24.32
  -1   2   4  796.82   24.43
  -1   2   4  798.73   24.09
   1   2  -3 1805.97   48.77
  -1   2   3 1640.75   48.79
   1   2  -2  476.37   12.95
  -1   2   2  426.37   13.43
  -1   2   2  428.69   13.31
   1   2  -2  490.94   13.49
   1   2  -1 2904.66   83.44
  -1   2   1 2918.52   84.17
  -1   2   1 2737.57   83.80
  -1   2   0  690.85   21.28
  -1   2   0  668.63   21.49
  -1   2  -1 5453.69  151.81
   1   2   1 5521.05  151.01
  -1   2  -2  930.20   28.14
  -1   2  -2  896.56   28.30
  -1   2  -3  626.89   18.55
  -1   2  -3  637.11   18.57
  -1   2  -4   68.47    3.85
   1   2   4   77.86    3.41
   1   2   5   45.07    2.65
  -1   2  -5   41.51    3.19
   1   2   6 2016.17   57.79
   1   2   6 2074.02   58.08
  -1   2  -6 1992.64   58.80
   1   2   7  222.35    8.80
   1   2   7  221.13    8.50
  -1   2  -7  226.97    9.47
  -1   2  -7  221.22    8.69
  -1   2  -8  120.82    6.56
  -1   2  -8  120.04    5.79
  -1   2  -9   83.61    4.94
   1   2   9   75.65    5.15
   1   2   9   87.75    5.28
   1   2   9   78.45    5.08
   1   2  10   74.02    5.26
  -1   2 -10   81.27    5.15
   1   2  10   75.98    5.24
   1   2  10   75.49    5.42
  -1   2 -10   82.06    5.17
  -1   2 -10   83.74    5.23
   1   2  10   84.07    5.15
   1   2  11  151.46    8.20
   1   2  11  164.11    8.33
  -1   2 -11  149.39    7.94
   1   2  11  168.09    8.65
  -1   2 -11  149.75    7.69
  -1   2 -11  163.51    8.14
   1   2  11  153.49    7.84
   1   2  12  168.98    9.14
   1   2  12  179.91    9.22
  -1   2 -12  196.68    9.32
  -1   2 -12  190.97    8.91
  -1   2 -12  196.84    9.23
   1   2  12  152.57    9.00
   1   2  12  173.57    8.85
   1   2  12  167.20    8.71
   1   2  13  232.31   10.72
   1   2  13  220.35   11.02
  -1   2 -13  203.39   11.41
  -1   2 -13  217.13   10.73
  -1   2 -13  216.45   10.32
  -1   2 -13  221.56   10.55
   1   2  13  245.33   11.27
   1   2  13  239.81   11.44
   1   2  13  234.54   10.78
   1   2  14  273.50   13.57
   1   2  14  283.66   13.02
  -1   2 -14  320.34   13.73
   1   2  14  313.39   13.72
  -1   2 -14  323.55   14.71
  -1   2 -14  336.15   13.58
  -1   2 -14  314.33   13.04
   1   2  14  304.57   13.36
   1   2  15   40.02    4.24
  -1   2 -15   35.32    4.00
   1   2  15   35.80    4.20
   1   2  15   37.90    4.13
  -1   2 -15   31.12    4.51
  -1   2 -16   26.80    3.78
  -1   2 -16   22.22    3.84
  -1   2 -16   25.31    3.33
   1   2  16   27.06    3.64
  -1   2 -17    6.30    2.23
   1   2  18   95.40    5.95
  -1   2 -18   92.80    6.20
   1   2  19    1.46    1.43
  -1   2 -19   -0.15    1.33
   1   2  20    3.86    1.33
  -1   3  19   94.61    6.03
  -1   3  18  135.21    8.10
   1   3 -17    4.22    1.81
  -1   3  17    7.34    3.07
  -1   3  17    8.85    3.14
   1   3 -16  185.19    9.24
  -1   3  16  201.28   11.23
   1   3 -16  197.68    9.77
  -1   3  16  201.27   11.38
  -1   3  15   34.80    4.20
  -1   3  15   44.92    5.40
   1   3 -14  277.05   12.11
  -1   3  14  244.79   13.33
  -1   3  14  277.88   13.72
  -1   3  14  244.24   11.87
   1   3 -13   92.18    6.21
  -1   3  13   99.19    7.62
  -1   3  13   78.21    6.13
  -1   3  12  233.56   11.28
  -1   3  12  238.85   11.39
  -1   3  12  220.72   10.49
  -1   3  11   87.36    5.39
  -1   3  11   91.49    6.53
  -1   3  11   94.66    7.05
  -1   3  11   97.49    6.46
  -1   3  11   86.78    5.71
  -1   3  10   95.01    5.85
  -1   3  10  119.01    6.22
  -1   3  10  106.77    6.60
  -1   3  10  106.49    6.58
  -1   3  10  128.04    7.73
  -1   3  10  105.71    6.78
  -1   3   9   57.06    4.12
  -1   3   9   64.66    4.85
  -1   3   9   63.44    4.32
  -1   3   9   60.83    4.98
  -1   3   9   64.18    5.37
  -1   3   9   61.32    4.60
  -1   3   8  219.90    9.61
  -1   3   8  232.81    9.46
   1   3  -8  222.09   10.02
  -1   3   8  241.58   10.13
  -1   3   8  242.48   10.78
   1   3  -7  110.66    6.19
  -1   3   7  120.70    6.04
  -1   3   7  129.50    6.50
  -1   3   7  113.56    5.44
   1   3  -6  330.66   12.35
  -1   3   6  340.70   12.07
  -1   3   5  336.09   11.46
  -1   3   5  324.45   11.36
   1   3  -4  169.03    5.90
   1   3  -4  175.98    7.13
  -1   3   4  150.76    6.08
   1   3  -4  170.40    6.31
  -1   3   4  172.12    6.97
   1   3  -4  172.75    6.98
  -1   3   3 1120.42   31.75
  -1   3   3 1167.62   31.54
  -1   3   2  407.95   15.00
  -1   3   2  383.76   14.48
  -1   3   1  475.54   14.31
  -1   3   1  415.35   13.31
  -1   3   0   25.88    2.19
  -1   3   0   27.91    2.55
  -1   3  -1  918.03   27.28
  -1   3  -1  940.47   27.84
   1   3   1  926.24   25.82
   1   3   2   91.34    3.18
  -1   3  -2   87.00    4.78
  -1   3  -3   86.54    4.75
   1   3   3   79.00    3.24
  -1   3  -3   86.49    4.30
  -1   3  -3   80.98    4.62
  -1   3  -4  341.44   12.77
  -1   3  -4  332.20   12.76
   1   3   5  683.38   20.49
  -1   3  -5  682.18   21.94
   1   3   6   93.87    5.24
  -1   3  -6   97.69    5.46
  -1   3  -6   95.59    5.75
   1   3   7  114.09    5.86
  -1   3  -7  102.20    6.21
  -1   3  -7  105.40    5.51
   1   3   7  105.59    5.81
  -1   3  -8  543.53   19.08
   1   3   8  599.03   19.52
  -1   3  -8  505.01   19.90
   1   3   8  633.19   19.83
  -1   3  -9 1036.58   31.28
   1   3   9  945.86   30.28
   1   3   9  936.58   30.97
  -1   3  -9 1004.51   32.44
   1   3   9 1008.54   31.45
  -1   3 -10  284.51   13.64
   1   3  10  343.26   12.74
   1   3  10  317.65   13.06
  -1   3 -10  302.00   12.81
   1   3  10  365.04   13.76
   1   3  11   32.34    3.91
   1   3  11   27.12    3.33
   1   3  11   24.94    3.57
   1   3  11   30.09    3.35
  -1   3 -11   49.35    4.34
  -1   3 -11   45.22    4.22
  -1   3 -11   49.13    4.41
   1   3  12   67.35    5.22
   1   3  12   84.41    6.09
   1   3  12   79.42    5.54
  -1   3 -12   68.38    5.35
  -1   3 -12   72.49    5.63
  -1   3 -12   62.81    5.15
  -1   3 -13  139.58    8.05
  -1   3 -13  140.76    7.89
   1   3  13  125.73    7.99
  -1   3 -13  152.83    8.30
   1   3  14   65.39    5.41
  -1   3 -14   81.01    6.04
  -1   3 -14   68.92    6.16
   1   3  14   67.11    5.72
   1   3  15   75.88    5.65
  -1   3 -15   70.48    5.57
  -1   3 -15   66.24    5.20
  -1   3 -16    7.22    2.18
  -1   3 -17   18.19    3.19
  -1   3 -17   18.29    2.70
   1   3  17   15.38    2.48
   1   3  18   14.67    2.21
  -1   3 -18   22.45    3.08
  -1   3 -19   -1.90    1.62
  -1   4  18   17.45    2.57
  -1   4  17   10.62    2.77
  -1   4  17    8.09    2.63
  -1   4  16  152.75    9.01
   1   4 -16  158.18    8.45
   1   4 -16  172.14    8.51
  -1   4  16  146.13    8.98
   1   4 -15   19.69    3.14
   1   4 -15   18.18    2.85
  -1   4  15   24.15    4.20
  -1   4  15   27.63    4.27
  -1   4  14  122.29    8.47
   1   4 -14  111.37    7.24
  -1   4  14  110.13    8.25
  -1   4  13    2.64    2.08
  -1   4  13   -1.38    2.73
   1   4 -13    3.28    1.99
  -1   4  12  226.00   11.18
  -1   4  12  226.98   12.12
  -1   4  12  211.82    9.95
  -1   4  11   10.49    3.03
  -1   4  11   11.70    2.39
  -1   4  10  100.20    6.93
  -1   4  10   95.35    7.27
  -1   4  10   95.59    6.11
  -1   4   9   74.15    5.69
  -1   4   9   73.44    5.30
  -1   4   9   79.09    6.05
  -1   4   9   74.64    6.33
   1   4  -9   81.77    6.10
  -1   4   8  207.09   10.51
   1   4  -8  178.40    9.48
  -1   4   8  216.03    9.47
  -1   4   8  202.84    9.64
  -1   4   7  122.37    6.75
   1   4  -7  141.25    7.48
  -1   4   6   89.87    5.59
   1   4  -6  113.15    6.32
  -1   4   5  458.02   15.35
   1   4  -5  390.51   15.16
  -1   4   4  781.38   24.69
  -1   4   4  816.21   25.35
   1   4  -3  221.97    9.39
   1   4  -3  230.57    8.69
   1   4  -2  147.41    6.99
  -1   4   1  108.08    5.98
  -1   4   0  744.24   23.59
  -1   4   0  773.59   24.36
  -1   4  -1   11.27    1.76
  -1   4  -1   10.75    2.09
  -1   4  -2  284.87   10.93
  -1   4  -3  107.83    6.12
  -1   4  -3  109.46    5.68
  -1   4  -4  107.95    6.28
  -1   4  -4  110.61    6.22
  -1   4  -5  219.23    9.78
  -1   4  -6  127.56    7.08
  -1   4  -6  127.93    7.52
   1   4   6  129.04    6.45
   1   4   7  112.30    6.34
   1   4   7  116.40    6.14
  -1   4  -8   11.89    2.87
   1   4   8    2.84    1.90
   1   4   8    4.22    1.68
  -1   4  -8    9.55    2.08
  -1   4  -9   24.94    3.14
   1   4   9   26.27    3.29
  -1   4 -10  149.56    8.13
   1   4  10  152.87    8.43
  -1   4 -10  156.03    9.43
  -1   4 -11   79.27    5.89
   1   4  11   81.40    6.07
  -1   4 -11   78.98    6.09
  -1   4 -12   78.15    5.83
  -1   4 -12   61.10    5.53
  -1   4 -12   70.35    5.75
   1   4  12   69.19    5.68
   1   4  13   12.34    2.78
   1   4  13   11.87    2.37
  -1   4 -14   16.26    2.89
  -1   4 -14   16.98    3.07
  -1   4 -14   17.09    3.03
  -1   4 -15   16.90    2.80
  -1   4 -15   15.90    2.85
  -1   4 -16    2.52    1.46
  -1   4 -16    2.60    1.73
  -1   4 -17    7.30    2.20
  -1   4 -17    5.15    1.83
  -1   4 -18   14.01    2.32
   1   5 -17   51.94    3.82
   1   5 -17   50.31    3.66
   1   5 -16   52.02    4.22
   1   5 -16   59.19    4.36
  -1   5  16   44.86    4.01
   1   5 -15    5.29    1.85
  -1   5  15    0.58    2.21
   1   5 -15    4.42    1.77
  -1   5  15    1.45    2.05
   1   5 -15    3.45    1.83
  -1   5  14   46.92    4.81
  -1   5  14   40.71    4.72
   1   5 -14   55.73    4.80
   1   5 -13   73.92    5.80
  -1   5  13   77.03    6.40
  -1   5  12   30.29    3.45
  -1   5  12   25.75    4.31
  -1   5  11   19.82    3.09
  -1   5  11   21.83    4.07
  -1   5  11   17.39    2.83
  -1   5  10    7.70    2.23
  -1   5  10    4.46    2.47
  -1   5  10    9.20    3.04
  -1   5  10    8.24    2.31
  -1   5   9   41.09    4.23
   1   5  -9   41.76    4.75
  -1   5   9   48.26    5.23
  -1   5   9   42.14    4.68
  -1   5   8  159.53    8.47
   1   5  -8  153.79    9.04
  -1   5   7    8.38    2.25
  -1   5   6   34.28    3.65
   1   5  -6   24.41    3.40
  -1   5   5  167.38    8.62
   1   5  -5  205.75    9.69
   1   5  -4  268.92   11.52
  -1   5   4  286.42   11.46
  -1   5   3  101.82    6.01
  -1   5   3  110.88    6.87
   1   5  -3  100.91    6.28
  -1   5   2   65.68    4.84
  -1   5   2   69.55    5.44
  -1   5   1   12.28    2.12
  -1   5   1   14.15    2.69
  -1   5   0  230.31    9.90
  -1   5   0  256.30   10.96
  -1   5   0  245.08   11.27
  -1   5  -1  180.70    8.96
  -1   5  -1  196.65    9.73
  -1   5  -2   86.36    5.65
  -1   5  -2   90.75    6.31
  -1   5  -3   74.71    5.60
  -1   5  -3   77.19    5.85
  -1   5  -4   92.19    6.31
  -1   5  -4   90.21    6.41
  -1   5  -5   51.13    4.67
  -1   5  -6  177.88    8.36
  -1   5  -7  113.53    6.48
  -1   5  -7  102.71    7.51
  -1   5  -8   39.83    3.93
  -1   5  -8   40.74    4.91
  -1   5  -9   64.19    5.09
  -1   5  -9   60.44    6.09
  -1   5 -10   78.47    5.82
  -1   5 -10   80.19    6.98
  -1   5 -10   81.68    6.32
   1   5  11  196.21   10.03
   1   5  11  193.68    9.89
  -1   5 -12   20.50    3.29
  -1   5 -12   19.02    3.18
  -1   5 -12   14.01    2.95
  -1   5 -13    3.30    2.05
  -1   5 -13    4.00    1.92
  -1   5 -13    6.04    2.22
  -1   5 -14   20.43    3.09
  -1   5 -14   25.49    3.38
  -1   5 -14   23.82    3.47
  -1   5 -15   34.57    3.66
  -1   5 -15   33.69    3.68
  -1   5 -16   23.21    2.95
  -1   5 -16   20.93    2.78
  -1   5 -16   15.89    2.37
  -1   5 -17    8.22    1.80
  -1   5 -17    9.36    1.83
   1   6 -16    9.98    1.64
   1   6 -16   11.50    1.77
   1   6 -15    3.48    1.37
   1   6 -15    4.36    1.62
   1   6 -15    1.30    1.18
   1   6 -14   31.08    3.23
   1   6 -14   30.94    3.34
   1   6 -14   24.46    2.90
   1   6 -13  139.23    7.21
  -1   6  13   95.83    6.49
   1   6 -12  144.52    7.85
  -1   6  12  135.86    8.00
   1   6 -11   83.67    5.93
  -1   6  11   74.46    6.09
  -1   6  10   25.92    3.82
  -1   6  10   22.17    3.76
  -1   6   9  175.80    9.02
  -1   6   9  147.28    8.47
  -1   6   9  163.20    9.39
  -1   6   9  175.64    9.84
  -1   6   8   33.03    3.84
  -1   6   8   28.87    4.16
  -1   6   8   31.61    4.44
  -1   6   7  230.28   11.67
   1   6  -7  215.57   11.17
  -1   6   7  216.39   10.56
  -1   6   6    1.68    2.28
   1   6  -6    2.32    2.03
  -1   6   6    1.99    1.65
  -1   6   5   59.96    5.59
  -1   6   5   57.83    4.82
  -1   6   4  116.25    7.69
   1   6  -4  102.25    7.08
  -1   6   4  103.54    6.69
  -1   6   3  107.90    7.28
   1   6  -3  107.25    6.95
  -1   6   3   88.21    6.08
  -1   6   2    5.00    2.33
  -1   6   2    1.48    2.50
   1   6  -2    9.75    2.64
  -1   6   2    3.87    1.93
  -1   6   1  220.62   11.69
  -1   6   1  240.97   12.52
   1   6   0   38.06    3.86
  -1   6   0   13.11    3.21
   1   6   0   39.30    4.46
  -1   6   0   11.58    3.61
   1   6   0   42.58    3.88
   1   6   1  603.62   22.08
  -1   6  -1  583.34   22.30
   1   6   1  646.13   21.32
  -1   6  -2   58.26    5.75
  -1   6  -2   52.57    5.27
  -1   6  -3  117.65    7.92
  -1   6  -3  113.00    7.49
   1   6   3  122.08    7.29
  -1   6  -4   60.27    5.74
   1   6   4  136.66    7.50
   1   6   5   65.17    5.55
  -1   6  -5   80.78    6.21
  -1   6  -5   69.49    6.39
   1   6   6   49.69    4.93
  -1   6  -6   70.71    6.22
   1   6   7   92.85    6.66
  -1   6  -7   80.94    6.96
  -1   6  -8   15.63    3.58
   1   6   8   20.09    3.29
  -1   6  -9   27.46    3.33
   1   6   9   27.25    3.71
  -1   6  -9   28.28    4.26
  -1   6 -10   70.48    6.47
  -1   6 -10   69.05    5.28
  -1   6 -10   76.23    6.10
  -1   6 -10   72.67    5.85
  -1   6 -11   12.17    2.43
  -1   6 -11   14.84    2.99
  -1   6 -11   17.67    3.17
  -1   6 -12   14.19    2.48
  -1   6 -12   17.30    3.04
  -1   6 -12   18.49    3.12
  -1   6 -13   52.21    4.59
  -1   6 -13   56.89    4.72
  -1   6 -14   91.88    5.72
  -1   6 -14   82.52    5.45
  -1   6 -15   37.18    3.30
  -1   6 -15   35.73    3.18
  -1   6 -15   37.09    3.16
   1   7 -13   33.37    2.99
   1   7 -13   29.78    2.85
   1   7 -13   31.00    2.67
   1   7 -12    7.25    1.87
   1   7 -12    7.66    1.63
   1   7 -11   37.58    3.29
  -1   7  11   28.73    3.25
   1   7 -10    8.76    1.92
  -1   7  10    3.42    2.01
   1   7  -9   27.68    3.24
  -1   7   9   39.70    4.11
  -1   7   8   95.31    6.61
  -1   7   7  150.61    8.73
  -1   7   6   15.49    3.17
  -1   7   5  136.77    8.48
  -1   7   4   81.85    7.20
  -1   7   4   96.08    6.97
  -1   7   3   36.78    4.81
  -1   7   3   39.58    4.50
   1   7  -2   44.51    4.65
  -1   7   2   33.10    4.66
  -1   7   2   36.16    4.33
  -1   7   1   77.07    6.82
  -1   7   1   77.95    6.28
  -1   7   0   47.92    5.35
   1   7   0   34.04    4.24
  -1   7   0   38.65    4.47
  -1   7  -1  192.17   11.09
   1   7   1  273.02   11.21
  -1   7  -1  208.70   11.68
   1   7   1  301.11   12.86
  -1   7  -2   45.20    4.92
   1   7   2   39.79    4.09
   1   7   2   39.12    4.56
  -1   7  -2   47.32    5.13
   1   7   2   44.62    4.67
   1   7   3   15.89    2.81
  -1   7  -3    8.37    2.67
   1   7   3   19.68    3.43
  -1   7  -3   12.04    3.30
   1   7   3   20.35    3.43
   1   7   4  130.39    7.84
  -1   7  -4  134.60    8.03
   1   7   4  129.96    8.28
  -1   7  -4  148.66    9.13
   1   7   4  113.49    7.90
  -1   7  -5   76.48    6.48
  -1   7  -5   74.77    5.55
  -1   7  -6   74.80    6.42
  -1   7  -6   77.22    5.63
  -1   7  -7   72.93    6.25
  -1   7  -7   82.60    5.88
  -1   7  -7   83.34    5.56
  -1   7  -8   20.62    3.43
  -1   7  -8   26.15    3.17
  -1   7  -8   25.66    3.35
  -1   7  -9   36.41    4.26
  -1   7  -9   41.56    4.10
  -1   7  -9   37.09    3.72
  -1   7 -10   81.13    5.62
  -1   7 -10   76.96    5.27
  -1   7 -11    0.99    1.44
  -1   7 -11    0.15    1.40
  -1   7 -12    3.17    1.52
  -1   7 -12    5.18    1.60
  -1   7 -13   28.03    2.64
  -1   7 -13   27.88    2.72
   1   8 -10   16.02    2.01
   1   8  -9   25.10    2.41
   1   8  -9   32.57    2.89
   1   8  -8   26.96    2.55
   1   8  -7   52.60    3.68
  -1   8   6   33.23    3.56
  -1   8   5   47.83    4.37
  -1   8   4   53.14    4.86
  -1   8   3   49.07    4.73
  -1   8   2   58.48    5.07
  -1   8   1   25.97    3.48
  -1   8   0   90.60    6.16
  -1   8  -1    4.80    2.89
  -1   8  -1    5.12    2.28
  -1   8  -2   14.81    2.91
  -1   8  -3   19.46    3.14
  -1   8  -4    8.32    1.98
  -1   8  -4   11.39    2.58
  -1   8  -5   42.43    3.77
  -1   8  -6   10.28    2.10
  -1   8  -6    9.44    1.78
  -1   8  -7   43.47    3.41
  -1   8  -7   44.78    3.79
  -1   8  -8   37.02    3.08
  -1   8  -9    4.34    1.28
   2  -9  -6    9.10    1.38
   2  -9  -5    5.67    1.54
   2  -9  -4   -0.86    1.39
   2  -9  -3    7.76    1.67
   2  -9  -2    3.82    1.52
   2  -9  -1    2.28    1.36
   2  -9   0    9.24    1.77
   2  -8 -11    3.72    1.45
   2  -8 -10    4.18    1.63
   2  -8  -9   41.20    3.38
   2  -8  -8   20.44    2.78
   2  -8  -7   20.06    2.85
   2  -8  -6    5.23    2.10
   2  -8  -5    3.02    1.93
   2  -8  -4   23.65    3.28
   2  -8  -3    1.90    1.94
   2  -8  -2   55.09    4.93
   2  -8  -1   53.10    4.89
   2  -8  -1   39.87    4.80
   2  -8   0   52.29    4.72
   2  -8   0   34.66    4.51
   2  -8   1   26.07    3.51
   2  -8   1   22.55    3.90
   2  -8   2   63.92    5.01
   2  -8   2   54.04    4.55
   2  -8   2   57.89    5.00
   2  -8   3    1.31    1.84
   2  -8   3    1.56    1.47
   2  -8   3    0.18    1.74
   2  -8   4    6.34    2.04
   2  -8   5   12.60    2.36
   2  -8   6   14.91    2.49
   2  -8   7   31.69    3.13
   2  -8   8    9.91    1.89
   2  -7 -14    6.74    1.66
   2  -7 -14    4.39    1.55
   2  -7 -13   24.22    2.53
   2  -7 -13   21.90    2.58
   2  -7 -12   17.70    2.66
   2  -7 -12   14.07    2.36
   2  -7 -12   17.28    2.48
   2  -7 -11    3.47    2.08
   2  -7 -11    3.87    1.94
   2  -7 -11    4.23    1.84
   2  -7 -10   13.96    2.96
   2  -7 -10   14.46    2.76
   2  -7 -10   16.39    2.92
   2  -7  -9   47.33    4.93
   2  -7  -9   52.51    4.92
   2  -7  -9   44.89    4.65
   2  -7  -8  129.34    8.03
   2  -7  -6    0.51    2.45
   2  -7  -6   -0.50    2.28
   2  -7  -5  101.28    7.09
   2  -7  -5  118.55    8.17
   2  -7  -5  127.96    8.40
   2  -7  -4   30.11    3.97
   2  -7  -4   30.80    4.56
   2  -7  -4   32.82    4.70
   2  -7  -3   24.70    4.22
   2  -7  -3   24.86    4.37
  -2  -7   2   30.63    3.78
   2  -7  -2   26.72    4.31
   2  -7  -2   31.01    4.59
   2  -7  -2   18.34    4.42
  -2  -7   1   39.18    4.26
   2  -7  -1   37.33    4.91
   2  -7  -1   18.25    4.60
   2  -7  -1   22.55    4.33
  -2  -7   0   52.27    4.71
   2  -7   0   50.31    5.49
   2  -7   0   38.73    5.43
   2  -7   0   40.87    5.77
   2  -7   1  167.52    9.95
   2  -7   1  152.47   10.24
   2  -7   1  152.96    9.86
   2  -7   2   40.47    4.97
   2  -7   2   48.46    5.19
   2  -7   2   37.77    5.27
   2  -7   3   60.58    5.79
   2  -7   3   62.41    6.03
   2  -7   3   70.91    5.99
   2  -7   4    1.28    2.62
   2  -7   4    0.22    2.07
   2  -7   4    1.82    2.08
   2  -7   4    2.26    2.45
   2  -7   5   67.00    5.77
   2  -7   5   65.76    5.65
   2  -7   5   66.45    5.87
   2  -7   6   39.86    4.36
   2  -7   6   40.46    4.64
   2  -7   7   81.48    6.03
   2  -7   7   85.24    6.44
   2  -7   8   37.54    4.21
   2  -7   8   38.41    3.98
   2  -7   9   41.39    3.99
   2  -7   9   48.94    4.57
   2  -7  10   12.10    2.26
   2  -7  10    9.90    2.41
   2  -7  11   14.88    2.47
   2  -7  12    9.11    1.89
   2  -6 -16    6.23    1.59
   2  -6 -16    6.38    1.68
   2  -6 -15    3.44    1.76
   2  -6 -15    0.50    1.31
   2  -6 -15    3.81    1.58
   2  -6 -14   74.97    5.47
   2  -6 -14   82.67    5.42
   2  -6 -14   87.76    5.62
   2  -6 -13    1.02    2.02
   2  -6 -13    1.31    1.78
   2  -6 -13    5.62    2.17
   2  -6 -12   32.33    4.21
   2  -6 -12   31.19    3.99
   2  -6 -12   33.43    4.20
   2  -6 -11   16.96    3.35
   2  -6 -10   34.04    4.71
   2  -6 -10   35.87    4.61
   2  -6 -10   39.52    4.80
   2  -6  -9   36.37    5.17
   2  -6  -9   34.91    4.65
   2  -6  -8  176.96   10.72
   2  -6  -8  170.40   10.40
   2  -6  -8  190.73   10.67
   2  -6  -7   48.09    5.51
   2  -6  -7   46.46    5.59
   2  -6  -7   53.57    5.61
   2  -6  -7   44.48    4.83
   2  -6  -6   27.98    4.66
   2  -6  -6   28.37    4.34
   2  -6  -6   23.60    3.81
   2  -6  -6   24.39    4.23
   2  -6  -5   14.68    3.85
   2  -6  -5   14.80    3.47
   2  -6  -5   10.30    2.98
   2  -6  -5   14.78    3.56
   2  -6  -5   16.44    3.74
   2  -6  -4  151.07    9.74
   2  -6  -4  153.03    9.23
   2  -6  -4  162.65   10.01
  -2  -6   4  177.28    9.54
   2  -6  -4  158.49   10.12
   2  -6  -4  167.47    9.89
  -2  -6   3    6.28    2.40
   2  -6  -3   10.77    3.48
   2  -6  -3    7.92    3.04
   2  -6  -3    8.79    2.99
   2  -6  -3    9.37    3.09
   2  -6  -3   12.30    3.33
   2  -6  -3   11.14    3.36
  -2  -6   2    4.47    2.36
   2  -6  -2   11.29    3.32
   2  -6  -2    3.38    2.76
   2  -6  -2    2.41    3.01
   2  -6  -2   10.53    3.17
   2  -6  -2    6.82    3.02
   2  -6  -1   98.02    7.35
   2  -6  -1   94.46    7.60
   2  -6  -1   86.96    7.36
   2  -6  -1   91.04    7.64
   2  -6   0   43.98    5.35
  -2  -6   0   33.94    4.16
   2  -6   0   39.77    5.29
   2  -6   0   40.35    5.53
   2  -6   0   34.92    5.55
   2  -6   1  107.45    8.03
  -2  -6  -1  124.54    7.56
   2  -6   1  108.54    8.16
   2  -6   1   97.74    7.93
   2  -6   1   93.61    8.18
   2  -6   2  498.16   21.37
  -2  -6  -2  684.62   22.09
  -2  -6  -2  648.57   21.23
   2  -6   2  465.24   20.95
   2  -6   2  508.72   21.31
   2  -6   2  516.01   21.85
   2  -6   3  622.19   23.52
   2  -6   3  607.24   22.92
   2  -6   3  626.70   23.27
   2  -6   3  598.86   23.48
   2  -6   4   27.71    4.28
   2  -6   4   26.76    4.48
   2  -6   4   26.04    4.17
   2  -6   4   37.05    5.23
   2  -6   5   60.98    5.89
  -2  -6  -5   60.12    5.47
   2  -6   5   66.76    6.13
   2  -6   5   74.33    7.00
   2  -6   6  120.63    8.41
   2  -6   6  142.79    9.71
  -2  -6  -7   95.98    6.90
  -2  -6  -8    8.71    2.59
   2  -6   8    3.00    2.30
  -2  -6  -9   67.00    5.65
   2  -6   9   79.12    6.35
   2  -6  10    4.67    2.30
   2  -6  10    4.36    2.09
   2  -6  11   13.25    2.79
   2  -6  11   18.91    2.99
   2  -6  12   36.00    3.95
   2  -6  13    3.89    1.85
   2  -6  14    1.38    1.46
   2  -5 -18   17.61    2.01
   2  -5 -17   28.49    3.10
   2  -5 -17   32.74    3.07
   2  -5 -16   24.67    3.38
   2  -5 -16   24.79    3.20
   2  -5 -16   32.28    3.52
   2  -5 -15    2.14    2.19
   2  -5 -15    0.59    1.72
   2  -5 -15    3.00    2.15
   2  -5 -14    2.50    2.25
   2  -5 -14    2.50    2.20
   2  -5 -13  124.84    8.47
   2  -5 -13  111.24    7.95
   2  -5 -13  132.74    8.50
   2  -5 -12  277.71   13.89
   2  -5 -12  276.85   13.63
   2  -5 -11  275.39   14.15
   2  -5 -11  273.33   13.83
   2  -5 -11  296.97   14.20
   2  -5 -10  409.35   18.27
   2  -5 -10  397.82   17.75
   2  -5 -10  430.58   18.18
   2  -5  -9   15.83    3.89
   2  -5  -9   16.28    3.64
   2  -5  -9   17.63    3.79
   2  -5  -8  318.96   15.52
   2  -5  -8  342.47   15.62
   2  -5  -8  339.33   15.49
   2  -5  -7  305.53   14.90
   2  -5  -7  299.41   14.59
   2  -5  -7  335.95   14.99
   2  -5  -6  175.94   10.60
   2  -5  -6  205.99   10.93
   2  -5  -6  183.84   10.60
  -2  -5   5  710.95   23.21
   2  -5  -5  592.79   23.80
   2  -5  -5  637.50   23.45
   2  -5  -5  641.31   23.45
   2  -5  -5  586.68   22.80
   2  -5  -5  662.39   23.90
   2  -5  -5  633.89   23.75
   2  -5  -4  162.06    9.79
   2  -5  -4  168.81    9.33
   2  -5  -4  170.69    9.39
   2  -5  -4  161.28    9.10
   2  -5  -4  182.60    9.86
   2  -5  -4  161.91    8.36
   2  -5  -4  177.53    9.77
   2  -5  -3  165.28    9.38
   2  -5  -3  161.40    9.57
   2  -5  -3  153.40    8.95
   2  -5  -3  144.32    8.78
   2  -5  -3  142.50    8.68
   2  -5  -3  160.54    9.31
   2  -5  -3  149.46    7.99
   2  -5  -2  305.59   13.97
  -2  -5   2  313.06   13.02
   2  -5  -2  290.71   13.88
   2  -5  -2  315.33   13.81
   2  -5  -2  325.25   13.98
   2  -5  -2  313.48   14.05
   2  -5  -2  292.26   13.54
  -2  -5   1   32.95    3.77
   2  -5  -1   39.23    4.73
   2  -5  -1   40.43    5.15
   2  -5  -1   38.37    4.72
   2  -5  -1   32.07    4.50
   2  -5  -1   48.92    5.09
   2  -5  -1   40.00    4.89
  -2  -5   0  136.56    7.65
  -2  -5   0  134.27    7.52
   2  -5   0  117.47    7.99
   2  -5   0  116.49    8.27
   2  -5   0  118.79    7.96
   2  -5   0  105.85    7.96
   2  -5   0  118.63    7.85
  -2  -5  -1  109.42    6.60
   2  -5   1   78.27    6.49
  -2  -5  -1  119.14    6.98
   2  -5   1   52.44    6.21
   2  -5   1   72.52    6.49
   2  -5   1   78.42    6.57
   2  -5   2  218.72   11.70
  -2  -5  -2  244.51   11.26
   2  -5   2  248.74   12.33
   2  -5   2  258.79   12.19
   2  -5   3   37.75    4.75
  -2  -5  -3   29.88    3.72
   2  -5   3   34.77    4.57
  -2  -5  -3   29.58    2.91
   2  -5   3   39.45    4.95
  -2  -5  -4   75.76    5.80
   2  -5   4   64.24    5.89
   2  -5   4   70.92    5.91
   2  -5   4   70.93    6.30
  -2  -5  -4   71.02    4.67
   2  -5   4   78.77    6.70
  -2  -5  -5   16.24    3.08
   2  -5   5   17.98    3.58
   2  -5   5   17.03    3.40
   2  -5   5   23.87    3.67
  -2  -5  -5   18.64    2.46
   2  -5   5   22.77    4.26
  -2  -5  -6    7.97    2.50
   2  -5   6    9.42    2.79
   2  -5   6    8.54    2.62
  -2  -5  -6    8.71    1.96
   2  -5   6    8.35    3.56
  -2  -5  -7    9.67    2.64
   2  -5   7    8.37    2.62
  -2  -5  -7    9.61    2.14
   2  -5   7   10.18    2.80
   2  -5   7    9.11    3.50
   2  -5   8   11.48    3.06
  -2  -5  -8   12.94    3.05
   2  -5   9   25.85    3.98
  -2  -5  -9   19.09    3.71
  -2  -5 -10   23.22    3.82
  -2  -5 -11   51.29    5.31
   2  -5  11   65.89    6.01
   2  -5  12   18.36    3.40
  -2  -5 -12   17.85    3.36
   2  -5  13   42.71    4.63
  -2  -5 -13   25.54    3.71
   2  -5  14   11.97    2.73
   2  -5  15    3.30    1.85
   2  -5  16   19.56    2.65
   2  -5  16   16.83    2.59
   2  -4 -19   26.44    2.53
   2  -4 -19   43.28    3.21
   2  -4 -18   21.86    3.05
   2  -4 -18   25.40    3.06
   2  -4 -18   31.45    3.27
   2  -4 -17    3.57    2.08
   2  -4 -17    5.35    2.23
   2  -4 -16   19.78    3.40
  -2  -4  16   16.00    3.28
  -2  -4  16   12.73    2.81
   2  -4 -15   33.11    4.48
  -2  -4  15   34.16    4.56
  -2  -4  15   34.47    4.13
  -2  -4  14   77.27    6.52
  -2  -4  14   74.73    6.08
   2  -4 -13  228.28   12.45
  -2  -4  12  419.10   18.30
  -2  -4  12  451.32   18.19
   2  -4 -11  110.42    8.42
  -2  -4  11  125.57    8.07
  -2  -4  11  107.72    7.43
   2  -4 -10   43.67    5.35
  -2  -4  10   54.18    5.05
  -2  -4  10   52.29    4.94
  -2  -4  10   56.69    5.31
   2  -4  -9   39.24    4.98
  -2  -4   9   37.51    4.13
  -2  -4   9   38.19    4.38
   2  -4  -8  147.59    9.08
  -2  -4   8  141.71    7.81
  -2  -4   8  137.91    7.97
  -2  -4   7   49.13    4.52
  -2  -4   7   52.09    4.58
   2  -4  -6  125.90    7.59
   2  -4  -6  118.71    7.11
   2  -4  -6  121.24    7.92
   2  -4  -6  134.52    8.11
  -2  -4   6  137.52    7.34
  -2  -4   6  141.23    7.22
   2  -4  -5   49.31    4.58
   2  -4  -5   46.55    4.50
   2  -4  -5   50.17    4.21
   2  -4  -5   48.89    3.91
   2  -4  -5   48.67    4.77
  -2  -4   5   53.29    4.33
  -2  -4   5   48.72    4.10
   2  -4  -4  281.46   12.05
   2  -4  -4  267.40   11.89
   2  -4  -4  263.82   11.20
   2  -4  -4  262.74   10.82
   2  -4  -4  276.13   12.25
  -2  -4   4  314.50   11.87
  -2  -4   4  288.06   11.16
   2  -4  -3  270.15   11.52
   2  -4  -3  286.66   12.42
   2  -4  -3  286.37   12.39
   2  -4  -3  286.30   12.59
  -2  -4   2  794.43   24.60
   2  -4  -2  764.54   26.04
   2  -4  -2  757.85   25.78
   2  -4  -2  770.69   25.89
   2  -4  -1  179.55    9.05
   2  -4  -1  179.03    9.05
   2  -4  -1  174.91    8.92
   2  -4  -1  175.19    9.12
   2  -4   0  766.20   25.27
   2  -4   0  709.20   24.83
   2  -4   0  731.67   24.90
   2  -4   0  715.90   25.02
   2  -4   1   55.01    5.16
   2  -4   1   50.00    5.08
   2  -4   2  114.77    6.96
   2  -4   2  122.82    7.41
   2  -4   2  114.43    7.19
  -2  -4  -2  120.15    5.66
   2  -4   3  190.81    9.68
  -2  -4  -3  225.26    8.64
   2  -4   3  199.10   10.11
   2  -4   4  318.85   12.45
   2  -4   4  351.43   14.61
   2  -4   4  342.30   14.03
  -2  -4  -4  349.19   12.64
  -2  -4  -4  357.70   13.26
   2  -4   5  168.83    9.72
  -2  -4  -5  189.43    8.29
   2  -4   5  172.58    9.22
  -2  -4  -5  193.22    8.70
   2  -4   6  105.38    7.32
  -2  -4  -6   80.51    5.39
   2  -4   6   98.25    6.74
  -2  -4  -6   91.43    5.49
   2  -4   7  151.05    8.79
  -2  -4  -7  159.50    7.93
   2  -4   7  134.53    7.82
  -2  -4  -7  161.06    7.87
   2  -4   7  162.12    9.54
  -2  -4  -8   58.24    4.65
  -2  -4  -8   62.43    4.80
   2  -4   8   69.55    5.96
  -2  -4  -9   63.13    4.92
   2  -4   9   69.99    6.17
  -2  -4  -9   73.91    5.31
   2  -4   9   74.98    7.03
  -2  -4 -10  130.85    7.51
   2  -4  10  120.55    9.12
   2  -4  11   15.15    4.19
  -2  -4 -12   60.15    5.51
   2  -4  13   18.43    4.48
   2  -4  13   18.75    3.79
  -2  -4 -14   29.05    3.84
   2  -4  14   36.29    4.70
  -2  -4 -15    7.76    2.32
   2  -4  15    6.64    2.64
   2  -4  16   92.55    6.56
   2  -4  17    8.77    2.29
   2  -3 -20    9.97    1.73
   2  -3 -19   12.71    2.38
  -2  -3  19   10.76    2.37
   2  -3 -18   45.59    4.49
  -2  -3  18   43.87    4.36
  -2  -3  18   42.40    4.35
   2  -3 -17    9.94    2.85
  -2  -3  17   11.20    2.99
  -2  -3  17    9.59    2.87
   2  -3 -16    6.19    2.63
  -2  -3  16    4.30    2.49
  -2  -3  16    1.92    2.37
  -2  -3  15   57.79    5.49
  -2  -3  15   61.24    5.85
  -2  -3  14   20.98    3.41
   2  -3 -14   22.40    4.23
   2  -3 -13  136.81    9.34
  -2  -3  13  124.10    8.45
  -2  -3  13  117.22    7.59
  -2  -3  13  129.60    7.79
  -2  -3  13  124.74    8.07
   2  -3 -12  532.31   22.15
  -2  -3  12  564.55   21.41
  -2  -3  12  557.34   20.67
  -2  -3  12  582.87   20.75
  -2  -3  12  562.00   21.01
  -2  -3  11   40.58    4.30
  -2  -3  11   43.41    4.74
  -2  -3  11   40.76    4.17
  -2  -3  11   36.74    4.37
   2  -3 -10  722.66   25.32
   2  -3 -10  645.77   22.10
  -2  -3  10  677.20   23.13
  -2  -3  10  651.60   23.45
  -2  -3  10  660.52   22.85
  -2  -3  10  661.31   23.15
  -2  -3   9  184.57    9.43
  -2  -3   9  184.86    9.16
  -2  -3   9  183.16    9.08
   2  -3  -9  212.09    8.77
  -2  -3   8  129.29    7.19
  -2  -3   8  125.42    6.91
  -2  -3   8  131.18    6.87
   2  -3  -8  143.63    8.35
   2  -3  -8  129.60    6.24
  -2  -3   7  278.84   11.30
  -2  -3   7  277.41   11.21
  -2  -3   7  284.47   10.91
   2  -3  -7  258.35   11.24
   2  -3  -7  275.28   12.35
  -2  -3   6   24.06    2.74
  -2  -3   6   24.37    2.56
   2  -3  -6   10.50    2.62
   2  -3  -6   12.49    2.22
   2  -3  -6   11.13    2.08
  -2  -3   6   27.44    3.03
  -2  -3   5  523.70   16.74
   2  -3  -5  462.06   17.07
  -2  -3   5  518.58   17.24
   2  -3  -5  500.97   17.65
   2  -3  -5  514.53   18.00
  -2  -3   5  511.96   17.15
   2  -3  -4  630.50   21.63
   2  -3  -4  610.30   21.36
   2  -3  -4  591.49   20.81
  -2  -3   4  668.00   20.96
   2  -3  -3 1874.73   52.28
   2  -3  -3 1878.75   52.20
   2  -3  -3 1775.91   51.03
   2  -3  -2 2468.63   71.28
   2  -3  -2 2457.91   70.38
   2  -3  -2 2605.91   72.57
   2  -3  -2 2543.14   70.31
   2  -3  -1  141.53    5.52
   2  -3  -1  140.20    5.50
   2  -3  -1  140.93    6.27
   2  -3   0  282.35   10.31
   2  -3   1  515.13   15.81
   2  -3   1  506.42   16.73
   2  -3   2 1157.38   32.82
   2  -3   2 1176.36   34.85
  -2  -3  -3 1209.96   34.84
   2  -3   3 1119.51   35.11
   2  -3   3 1113.90   33.25
   2  -3   4   57.32    3.39
   2  -3   4   49.82    4.30
   2  -3   5  264.30   12.05
   2  -3   5  278.00   12.61
  -2  -3  -5  342.94   12.06
  -2  -3  -5  338.54   11.48
   2  -3   5  280.21   10.51
   2  -3   6  386.71   14.94
  -2  -3  -6  332.30   13.22
  -2  -3  -6  344.82   12.91
   2  -3   6  382.02   14.56
   2  -3   7   15.86    2.89
   2  -3   7   15.30    3.42
  -2  -3  -7   10.07    2.01
  -2  -3  -7   12.15    2.07
   2  -3   7   10.47    1.98
  -2  -3  -8  170.56    8.25
   2  -3   8  185.14    8.14
   2  -3   8  174.15    9.78
  -2  -3  -8  187.30    8.75
  -2  -3  -9  195.21    9.41
  -2  -3  -9  208.23    9.25
   2  -3   9  197.13   10.69
   2  -3   9  197.09    8.93
   2  -3   9  184.63    8.70
  -2  -3 -10  169.76    8.55
   2  -3  10  184.55   10.57
   2  -3  10  175.08    8.47
  -2  -3 -10  169.44    8.89
  -2  -3 -11   54.70    4.64
   2  -3  11   71.33    6.74
   2  -3  11   58.04    4.89
  -2  -3 -11   62.09    5.09
   2  -3  12  123.07    7.46
   2  -3  12  134.67    9.38
   2  -3  12  126.50    7.47
  -2  -3 -12  128.27    7.64
   2  -3  13   50.96    4.61
   2  -3  13   50.46    4.68
   2  -3  13   53.46    6.10
   2  -3  14   43.91    5.68
   2  -3  15   26.16    4.58
   2  -3  15   25.35    3.35
   2  -3  16   43.01    5.33
   2  -3  17   24.78    3.91
   2  -3  17   27.85    3.79
  -2  -3 -18   17.83    2.69
   2  -3  18   20.24    3.03
   2  -3  19    7.15    1.82
   2  -2 -20   29.74    2.87
  -2  -2  20   41.06    3.71
  -2  -2  20   36.69    3.39
   2  -2 -19   13.57    2.58
  -2  -2  19   16.83    3.10
  -2  -2  19   15.18    2.83
   2  -2 -18    1.54    2.17
  -2  -2  18    2.29    2.23
  -2  -2  18    1.29    2.32
   2  -2 -17   17.83    3.54
  -2  -2  17   26.37    3.86
  -2  -2  17   21.72    3.76
  -2  -2  17   27.51    4.21
  -2  -2  16   38.79    4.78
  -2  -2  16   36.15    4.50
  -2  -2  16   35.23    4.68
  -2  -2  15   88.22    6.90
   2  -2 -15   91.29    7.65
  -2  -2  14   19.36    3.90
   2  -2 -14   19.00    3.85
  -2  -2  14   21.23    3.52
  -2  -2  14   18.34    3.76
  -2  -2  14   14.99    2.84
  -2  -2  13    2.10    2.41
  -2  -2  13    5.14    2.10
  -2  -2  13    2.21    2.00
  -2  -2  13    5.08    2.61
   2  -2 -12  157.99    8.23
  -2  -2  12  150.05    8.80
  -2  -2  12  157.56    8.76
  -2  -2  12  162.79    9.20
  -2  -2  12  149.53    8.17
   2  -2 -11   22.55    2.82
  -2  -2  11   16.04    3.03
  -2  -2  11   16.53    2.77
  -2  -2  11   19.00    3.02
  -2  -2  11   15.39    3.14
   2  -2 -10  107.91    6.12
  -2  -2  10  112.59    6.69
  -2  -2  10  110.25    6.41
  -2  -2  10  113.65    6.90
  -2  -2   9  245.80   10.61
  -2  -2   9  276.16   11.41
  -2  -2   9  277.42   11.13
   2  -2  -9  256.71   10.41
   2  -2  -8   34.54    3.05
  -2  -2   8   30.52    3.19
  -2  -2   8   32.65    3.43
  -2  -2   8   32.87    3.18
   2  -2  -8   37.66    4.02
  -2  -2   7    1.33    1.41
   2  -2  -7    4.48    1.67
  -2  -2   7    2.49    1.81
   2  -2  -6  303.09   11.28
  -2  -2   6  285.49   10.85
   2  -2  -5  429.98   15.02
  -2  -2   5  472.75   15.23
   2  -2  -4  249.70    8.99
   2  -2  -4  250.76    8.56
   2  -2  -3  842.46   26.33
   2  -2  -3  849.82   25.90
   2  -2  -2  640.02   19.91
  -2  -2   2  657.76   19.75
   2  -2  -2  637.86   19.46
   2  -2  -1  844.34   24.93
   2  -2  -1  838.30   25.26
   2  -2   0 1624.69   45.93
   2  -2   0 1589.34   46.25
   2  -2   1  712.40   21.48
   2  -2   2 1583.04   45.39
  -2  -2  -3  222.34    8.78
   2  -2   3  247.43    8.71
  -2  -2  -4  478.51   14.94
   2  -2   4  395.16   14.02
  -2  -2  -5  639.27   21.23
   2  -2   5  666.80   20.66
   2  -2   6   23.51    3.20
   2  -2   6   26.62    2.52
  -2  -2  -6   19.15    2.80
  -2  -2  -6   17.23    2.32
  -2  -2  -7   59.40    4.10
   2  -2   7   60.29    4.75
  -2  -2  -7   52.90    4.38
  -2  -2  -7   56.01    3.78
  -2  -2  -8  421.33   15.07
   2  -2   8  384.25   15.47
  -2  -2  -8  393.45   14.24
  -2  -2  -8  393.62   14.30
  -2  -2  -8  418.83   15.72
   2  -2   8  427.49   14.86
  -2  -2  -9   85.87    5.50
   2  -2   9   83.04    5.29
  -2  -2  -9   84.09    6.03
   2  -2   9   70.31    5.74
  -2  -2  -9   83.16    5.10
  -2  -2 -10   25.12    2.90
   2  -2  10   31.97    3.45
   2  -2  10   36.25    4.49
   2  -2  10   28.23    3.29
  -2  -2 -10   27.75    3.33
  -2  -2 -11   17.98    2.92
  -2  -2 -11   19.67    2.68
   2  -2  11   23.32    4.16
  -2  -2 -12  147.42    8.37
   2  -2  12  140.12    8.26
  -2  -2 -12  146.88    7.75
   2  -2  12  149.90    9.57
   2  -2  13   47.33    5.73
   2  -2  13   41.81    4.67
  -2  -2 -13   37.93    4.23
   2  -2  14   56.23    6.19
   2  -2  14   56.45    5.24
   2  -2  14   52.75    5.06
  -2  -2 -15   31.88    3.86
   2  -2  15   42.11    5.33
  -2  -2 -16    9.68    2.34
   2  -2  16    5.62    2.39
   2  -2  16    1.56    2.62
   2  -2  17   67.53    5.36
   2  -2  17   60.71    5.64
   2  -2  18   12.31    2.90
   2  -2  18   12.10    2.45
   2  -2  19   59.87    4.13
   2  -2  19   51.47    4.22
   2  -1 -20   17.77    2.41
  -2  -1  20   25.41    3.04
  -2  -1  19   89.90    6.46
   2  -1 -19   73.16    5.49
  -2  -1  19   87.82    6.04
  -2  -1  18   38.24    4.79
   2  -1 -18   31.14    4.12
  -2  -1  18   33.92    4.25
   2  -1 -17    4.62    2.47
  -2  -1  17    4.93    2.51
  -2  -1  17    2.89    2.94
  -2  -1  17    5.66    2.56
  -2  -1  16   65.47    6.05
  -2  -1  15   49.60    5.61
  -2  -1  15   41.86    4.94
  -2  -1  15   46.58    5.40
  -2  -1  14   75.33    6.75
  -2  -1  14   83.97    7.00
  -2  -1  14   90.69    6.85
   2  -1 -13   73.62    5.51
  -2  -1  13   70.30    6.21
  -2  -1  13   67.12    4.96
  -2  -1  13   66.21    6.10
  -2  -1  13   76.34    6.04
  -2  -1  13   61.67    5.15
  -2  -1  12   30.83    3.48
  -2  -1  12   32.93    3.88
  -2  -1  12   33.04    3.38
  -2  -1  12   34.99    4.31
  -2  -1  12   33.58    4.32
  -2  -1  12   34.79    4.05
   2  -1 -12   33.71    3.58
  -2  -1  11   19.02    3.30
  -2  -1  11   17.66    2.92
  -2  -1  11   17.30    2.60
   2  -1 -11   21.08    2.72
  -2  -1  11   17.42    3.05
  -2  -1  11   17.16    2.83
  -2  -1  11   20.63    2.63
  -2  -1  10   62.21    4.50
   2  -1 -10   68.07    4.60
  -2  -1  10   61.37    4.87
  -2  -1  10   68.11    4.87
  -2  -1  10   64.86    4.32
  -2  -1   9  429.20   15.19
   2  -1  -9  441.64   14.86
  -2  -1   9  385.53   14.57
  -2  -1   9  393.37   15.01
  -2  -1   9  434.86   15.19
  -2  -1   8  860.57   28.28
  -2  -1   8  954.75   28.11
  -2  -1   8  897.57   28.52
  -2  -1   8  977.02   28.76
  -2  -1   7  120.92    5.45
  -2  -1   7  123.47    5.85
   2  -1  -6  508.69   16.51
  -2  -1   6  529.07   16.21
   2  -1  -5  378.61   12.79
  -2  -1   5  392.19   12.58
   2  -1  -5  393.36   13.16
   2  -1  -4   82.37    4.06
   2  -1  -4   72.56    3.76
   2  -1  -3   61.83    3.43
  -2  -1   3   61.60    3.45
   2  -1  -3   68.50    3.44
  -2  -1   2 1203.12   35.56
   2  -1  -2 1248.60   35.56
   2  -1  -1 1447.82   41.61
   2  -1  -1 1455.34   41.57
   2  -1   0 1591.38   45.52
   2  -1   1 1390.39   40.00
   2  -1   2  305.20   10.34
   2  -1   3 1189.51   34.79
   2  -1   4  748.63   22.94
   2  -1   5  160.73    6.55
  -2  -1  -5  130.77    6.39
   2  -1   6   37.93    3.06
  -2  -1  -6   43.00    3.55
  -2  -1  -7  714.80   23.42
  -2  -1  -7  710.75   22.93
  -2  -1  -8  132.03    7.23
   2  -1   8  144.57    6.75
   2  -1   8  137.77    7.11
  -2  -1  -8  121.38    6.19
  -2  -1  -8  118.89    5.86
  -2  -1  -8  128.17    6.61
  -2  -1  -9  365.21   14.90
   2  -1   9  410.72   14.36
   2  -1   9  346.07   14.32
  -2  -1  -9  383.15   13.71
  -2  -1  -9  378.49   14.22
  -2  -1  -9  352.05   13.14
  -2  -1 -10  133.34    6.67
  -2  -1 -10  145.19    8.48
   2  -1  10  136.84    7.37
   2  -1  10  137.51    7.30
   2  -1  10  126.43    7.74
  -2  -1 -10  148.00    7.65
  -2  -1 -10  142.94    7.04
   2  -1  11  205.33    9.72
  -2  -1 -11  185.24    8.59
   2  -1  11  198.45   10.23
  -2  -1 -11  186.74    9.47
   2  -1  11  207.23    9.60
  -2  -1 -12   99.68    7.63
  -2  -1 -12  105.32    6.03
   2  -1  12   99.46    6.34
  -2  -1 -12   99.24    6.66
   2  -1  12   95.37    7.23
   2  -1  13  104.69    7.65
  -2  -1 -13  111.81    7.24
   2  -1  13  103.99    7.04
  -2  -1 -13   99.14    7.95
   2  -1  13   99.59    6.57
   2  -1  14  559.79   22.58
  -2  -1 -14  585.50   22.10
   2  -1  14  637.29   22.46
   2  -1  15  137.31    8.37
   2  -1  15  127.71    8.25
   2  -1  16  110.14    7.82
  -2  -1 -16  109.34    7.28
   2  -1  17   23.73    3.77
   2  -1  17   25.23    3.62
  -2  -1 -17   20.46    3.09
   2  -1  18   17.20    3.00
   2  -1  18   24.44    3.40
   2  -1  19    1.52    1.71
   2  -1  20   12.23    2.09
  -2   0  21   -0.13    1.65
  -2   0  20   99.17    5.83
  -2   0  20  111.45    6.77
  -2   0  19   42.51    4.32
  -2   0  19   45.21    4.89
  -2   0  18   21.93    3.61
  -2   0  18   24.16    4.16
  -2   0  17    6.38    3.30
  -2   0  17    3.27    2.53
  -2   0  17    7.08    2.97
  -2   0  16  101.60    6.97
  -2   0  16  117.50    8.18
  -2   0  15    1.50    1.71
  -2   0  15    1.40    2.92
  -2   0  15    2.39    2.77
  -2   0  15    1.54    2.38
  -2   0  14   45.62    5.27
  -2   0  14   53.82    5.44
  -2   0  14   50.10    4.71
  -2   0  14   51.39    5.82
  -2   0  13  105.20    7.59
  -2   0  13  102.23    7.10
   2   0 -13   98.59    6.61
  -2   0  13   97.55    7.12
  -2   0  13  100.00    6.94
  -2   0  13   95.74    6.44
  -2   0  12  130.12    7.90
  -2   0  12  107.00    6.45
  -2   0  12  112.58    7.24
   2   0 -12  116.96    6.91
  -2   0  12  121.35    7.58
  -2   0  12  118.14    6.94
  -2   0  12  126.56    7.43
  -2   0  11  209.93   10.13
  -2   0  11  193.96    8.91
  -2   0  11  196.92    9.68
  -2   0  11  202.10    9.83
  -2   0  11  203.35    9.37
  -2   0  11  212.07    9.87
   2   0 -11  208.34    9.39
  -2   0  10   41.44    3.97
  -2   0  10   46.27    3.99
  -2   0  10   42.97    3.71
   2   0 -10   49.56    3.85
  -2   0  10   36.79    3.41
  -2   0   9  109.45    5.99
  -2   0   9   94.34    5.35
  -2   0   9  103.24    5.88
  -2   0   9  109.51    5.76
   2   0  -9  104.94    5.62
  -2   0   8    0.73    1.72
  -2   0   8    0.83    1.61
  -2   0   7 1797.17   52.22
  -2   0   7 1814.79   52.25
  -2   0   6   25.89    2.45
   2   0  -6   26.31    2.51
  -2   0   6   28.15    2.44
  -2   0   5  333.67   11.51
   2   0  -5  339.69   11.51
   2   0  -5  353.21   11.62
  -2   0   5  332.32   11.39
  -2   0   4   36.20    2.51
   2   0  -4   33.36    2.48
  -2   0   4   33.83    2.36
   2   0  -4   37.79    2.53
  -2   0   3   61.00    3.43
   2   0  -3   60.56    3.29
   2   0  -3   62.64    3.21
  -2   0   3   63.99    3.20
   2   0  -2   68.21    3.28
  -2   0   2   61.72    3.43
   2   0  -1  195.66    6.78
  -2   0   1  182.50    6.98
   2   0   0  395.44   12.67
   2   0   1 1029.02   30.12
   2   0   2    7.27    1.32
   2   0   3 1331.76   38.59
   2   0   4   38.40    2.78
   2   0   5 1150.03   34.11
   2   0   6   49.12    3.45
  -2   0  -7  115.07    6.00
  -2   0  -8   19.31    2.40
  -2   0  -8   20.51    2.58
   2   0   8   18.39    2.37
  -2   0  -9   29.58    3.20
   2   0   9   26.06    3.00
  -2   0  -9   26.11    2.80
   2   0   9   23.92    3.09
  -2   0 -10   -0.66    2.19
   2   0  10   -0.32    1.86
  -2   0 -10    0.22    0.91
   2   0  10    0.17    1.73
  -2   0 -10    0.87    1.57
  -2   0 -10   -0.15    1.15
  -2   0 -11    3.71    2.46
  -2   0 -11    1.35    1.65
   2   0  11    0.96    2.02
   2   0  11    1.04    1.50
   2   0  11    1.61    1.52
  -2   0 -11    0.50    1.30
   2   0  12   37.12    3.98
  -2   0 -12   37.63    4.14
  -2   0 -12   35.07    3.73
   2   0  12   34.81    4.27
   2   0  13  328.79   13.93
   2   0  13  294.29   13.79
  -2   0 -13  320.41   14.05
   2   0  13  320.71   13.63
  -2   0 -13  304.58   13.14
  -2   0 -13  328.27   15.53
   2   0  14   11.38    2.63
   2   0  14   10.82    3.02
  -2   0 -14   12.62    3.71
   2   0  14   14.20    3.24
  -2   0 -14   13.89    3.06
   2   0  15   65.90    5.51
   2   0  15   71.03    5.93
   2   0  15   57.89    5.44
  -2   0 -15   71.00    6.92
  -2   0 -16    1.18    1.91
  -2   0 -17  382.58   15.92
   2   0  17  403.77   15.93
  -2   0 -18   55.82    4.68
   2   0  18   67.99    5.32
   2   0  19   -2.48    2.21
   2   0  21    4.76    1.55
  -2   1  20   35.67    4.05
  -2   1  19   92.22    6.18
  -2   1  19  102.72    7.29
  -2   1  18   38.46    4.52
  -2   1  18   36.65    5.03
  -2   1  17    4.17    2.42
  -2   1  17    8.54    3.60
  -2   1  17    4.54    2.74
  -2   1  16   58.04    5.79
  -2   1  15   58.99    6.43
  -2   1  15   60.52    6.16
  -2   1  15   56.06    5.39
  -2   1  15   63.94    5.98
  -2   1  14   98.90    7.90
  -2   1  14   87.04    6.93
  -2   1  14  107.04    7.71
  -2   1  14   96.47    6.92
  -2   1  13   72.72    6.53
   2   1 -13   77.39    5.82
  -2   1  13   68.64    5.84
   2   1 -13   62.23    4.63
  -2   1  13   70.88    6.27
  -2   1  13   74.27    5.79
   2   1 -12   36.33    3.82
  -2   1  12   30.22    3.83
   2   1 -12   29.39    2.91
  -2   1  12   23.96    3.34
  -2   1  12   30.41    3.72
  -2   1  12   25.12    3.78
  -2   1  11   26.21    3.59
  -2   1  11   20.35    2.68
  -2   1  11   27.01    3.27
  -2   1  11   23.68    3.20
  -2   1  11   24.87    3.29
   2   1 -11   20.44    2.84
  -2   1  10   59.92    4.34
   2   1 -10   72.20    4.79
  -2   1  10   70.01    4.94
  -2   1  10   75.95    5.35
  -2   1  10   70.12    5.21
  -2   1   9  418.49   15.18
  -2   1   9  444.59   15.99
  -2   1   9  445.12   16.09
   2   1  -9  445.65   15.54
  -2   1   9  446.58   15.80
  -2   1   8  908.44   28.79
  -2   1   8  933.49   28.86
  -2   1   8  908.63   28.73
  -2   1   7  120.83    5.09
  -2   1   7  133.93    6.35
  -2   1   7  137.45    6.48
  -2   1   6  461.91   14.57
  -2   1   6  510.45   15.89
  -2   1   6  461.93   15.67
  -2   1   6  465.21   15.75
  -2   1   5  352.05   12.69
  -2   1   5  352.36   11.79
   2   1  -5  419.12   12.90
  -2   1   5  387.02   12.80
  -2   1   5  356.51   12.59
   2   1  -5  414.72   12.45
  -2   1   4   82.88    4.09
   2   1  -4   94.20    4.26
   2   1  -4   87.83    3.83
  -2   1   4   75.30    3.51
  -2   1   4   73.07    4.02
   2   1  -3   69.79    3.16
  -2   1   3   64.29    3.41
  -2   1   3   68.16    3.19
  -2   1   3   66.68    3.69
   2   1  -3   72.09    3.64
  -2   1   2 1152.12   34.97
  -2   1   2 1231.24   34.84
  -2   1   2 1227.93   35.49
   2   1  -2 1248.16   34.65
   2   1  -1 1514.78   41.64
   2   1  -1 1422.27   41.95
   2   1   0 1511.04   42.21
  -2   1   0 1450.35   41.57
  -2   1   0 1491.39   42.12
  -2   1  -1 1314.95   37.50
   2   1   1 1290.57   37.42
  -2   1  -2  298.73    9.79
   2   1   2  266.66    9.42
  -2   1  -3 1155.75   33.63
   2   1   3 1156.21   33.70
  -2   1  -4  730.67   22.53
   2   1   4  749.43   22.54
  -2   1  -5  150.54    6.31
   2   1   5  125.31    5.81
  -2   1  -6   36.72    3.24
   2   1   6   39.80    3.03
  -2   1  -7  744.67   23.06
  -2   1  -7  707.87   22.98
   2   1   8  130.56    6.46
  -2   1  -8  143.31    6.76
  -2   1  -8  134.69    6.57
   2   1   9  375.70   13.94
  -2   1  -9  375.73   13.96
  -2   1  -9  373.56   13.84
   2   1  10  131.89    7.03
  -2   1 -10  141.18    7.22
  -2   1 -10  134.38    7.02
   2   1  10  124.88    6.78
   2   1  11  184.03    9.09
   2   1  11  176.11    8.91
  -2   1 -11  207.06    9.37
  -2   1 -11  202.50    9.49
  -2   1 -12   98.05    7.62
  -2   1 -12  103.02    6.58
   2   1  12  101.60    6.64
  -2   1 -12  105.37    7.07
  -2   1 -13  113.20    7.50
  -2   1 -13  113.10    8.44
   2   1  13  104.26    6.98
  -2   1 -13  112.77    7.06
   2   1  13   99.63    6.74
  -2   1 -14  616.54   22.55
  -2   1 -14  577.69   23.26
   2   1  14  584.74   21.60
   2   1  14  579.30   21.41
  -2   1 -14  557.01   21.25
   2   1  14  591.40   21.40
   2   1  15  122.53    7.64
   2   1  15  111.97    7.33
  -2   1 -15  121.14    8.79
   2   1  15  110.40    7.29
  -2   1 -16  121.66    8.55
   2   1  16  114.85    7.23
  -2   1 -16  103.90    7.39
   2   1  17   22.93    3.24
  -2   1 -17   21.57    3.30
   2   1  18   15.12    2.63
  -2   1 -18   12.82    2.59
   2   1  19    2.44    1.65
  -2   1 -19    1.96    1.44
   2   1  20   14.19    2.03
  -2   2  20   46.41    4.13
  -2   2  19   17.13    3.32
  -2   2  19   13.41    2.43
  -2   2  18    2.99    2.84
  -2   2  18    2.20    2.29
  -2   2  17   26.78    4.50
  -2   2  17   22.49    3.85
  -2   2  17   22.99    4.43
   2   2 -16   36.68    3.60
  -2   2  16   30.61    4.76
  -2   2  16   26.78    3.88
  -2   2  16   29.99    5.02
  -2   2  15  104.58    7.50
  -2   2  15  103.52    8.11
  -2   2  15  114.33    7.82
  -2   2  14   19.40    3.54
  -2   2  14   21.23    4.38
   2   2 -14   15.96    2.70
  -2   2  14   24.43    3.74
  -2   2  14   17.12    3.97
   2   2 -13    3.12    1.58
  -2   2  13    5.11    2.36
  -2   2  13    6.11    2.39
  -2   2  12  143.91    8.39
  -2   2  12  148.99    8.80
  -2   2  12  154.99    9.17
   2   2 -12  166.55    8.54
  -2   2  12  153.53    8.79
  -2   2  11   19.78    3.10
  -2   2  11   23.02    3.71
  -2   2  11   20.18    3.09
  -2   2  11   24.61    3.63
   2   2 -11   20.77    2.83
  -2   2  10  121.30    7.15
  -2   2  10  120.07    6.94
  -2   2  10  113.08    7.00
  -2   2  10  118.96    7.23
   2   2 -10  121.90    6.55
  -2   2  10  108.12    6.25
  -2   2   9  269.96   11.37
  -2   2   9  256.25   11.04
  -2   2   9  261.45   11.46
  -2   2   9  256.91   11.26
  -2   2   9  242.32   10.43
  -2   2   8   41.47    3.84
  -2   2   8   35.34    3.34
  -2   2   8   40.61    3.89
  -2   2   8   32.14    3.53
  -2   2   8   36.58    3.22
   2   2  -8   30.29    2.97
  -2   2   7    2.17    1.80
  -2   2   7    0.99    1.80
  -2   2   7    0.90    1.41
  -2   2   6  302.29   11.47
  -2   2   5  403.44   13.66
  -2   2   5  423.80   14.18
  -2   2   4  238.35    9.09
  -2   2   4  245.50    8.83
  -2   2   4  248.63    9.05
   2   2  -4  228.84    8.59
  -2   2   3  814.87   26.37
  -2   2   3  888.57   26.44
  -2   2   3  838.84   26.33
   2   2  -2  656.92   18.73
  -2   2   2  623.36   19.88
   2   2  -2  672.98   19.85
  -2   2   2  676.72   20.13
   2   2  -2  647.01   18.99
  -2   2   2  638.57   19.88
  -2   2   1  860.68   27.50
   2   2  -1  910.00   27.09
  -2   2   0 1588.00   46.19
   2   2   0 1621.22   45.64
   2   2   0 1667.90   44.89
  -2   2   0 1485.23   45.82
   2   2   1  599.53   19.10
  -2   2  -1  691.91   19.72
  -2   2  -2 1513.42   44.63
   2   2   2 1581.41   43.96
  -2   2  -2 1506.79   44.25
  -2   2  -3  236.19    8.58
   2   2   3  190.10    7.48
  -2   2  -4  388.45   14.13
   2   2   4  430.19   13.60
   2   2   5  596.15   19.57
  -2   2  -5  634.83   20.48
  -2   2  -5  668.08   20.42
  -2   2  -6   27.10    2.52
   2   2   6   20.27    2.24
  -2   2  -6   26.89    2.98
  -2   2  -6   31.25    2.93
  -2   2  -6   26.21    2.69
  -2   2  -7   61.74    4.57
  -2   2  -7   59.06    3.97
  -2   2  -7   63.60    4.24
  -2   2  -7   63.54    4.31
  -2   2  -8  392.48   14.40
   2   2   8  402.86   14.27
  -2   2  -8  390.25   15.20
  -2   2  -8  402.31   14.79
  -2   2  -8  395.24   14.59
  -2   2  -9   80.83    5.37
  -2   2  -9   85.37    5.39
  -2   2  -9   83.21    5.51
   2   2   9   83.08    5.14
   2   2  10   28.35    3.25
  -2   2 -10   33.70    3.67
   2   2  10   25.85    3.08
  -2   2 -10   37.10    3.64
  -2   2 -10   37.09    3.77
   2   2  11   19.41    2.96
  -2   2 -11   22.56    3.27
  -2   2 -11   21.76    3.16
  -2   2 -12  138.26    8.10
  -2   2 -12  150.08    8.23
   2   2  12  133.14    7.74
   2   2  12  149.63    8.29
  -2   2 -13   48.32    4.70
  -2   2 -13   42.44    4.39
   2   2  13   42.98    4.46
   2   2  13   36.52    4.12
  -2   2 -14   46.52    5.60
   2   2  14   45.45    4.48
  -2   2 -14   50.53    4.93
   2   2  14   46.74    4.65
  -2   2 -14   51.59    5.33
   2   2  14   43.03    4.39
  -2   2 -15   46.88    4.92
  -2   2 -15   41.90    5.35
  -2   2 -15   42.14    4.47
  -2   2 -16    4.80    2.32
   2   2  16    3.93    1.89
  -2   2 -16    2.90    2.40
  -2   2 -16    3.17    1.84
  -2   2 -17   61.03    5.14
  -2   2 -17   56.04    5.32
   2   2  17   51.62    4.40
   2   2  18   10.18    2.18
  -2   2 -18   11.25    2.42
   2   2  19   50.59    3.48
  -2   2 -19   47.32    3.71
   2   2  20   18.67    1.81
  -2   3  19   11.40    2.64
  -2   3  18   61.67    5.52
   2   3 -17   11.98    2.19
  -2   3  17    7.24    2.66
  -2   3  17   12.69    3.13
  -2   3  17    9.50    3.35
  -2   3  16    6.37    3.08
  -2   3  16    3.64    3.02
   2   3 -16    8.39    2.05
  -2   3  15   60.35    6.57
  -2   3  15   58.90    6.24
   2   3 -15   49.90    4.51
  -2   3  14   24.59    4.42
  -2   3  14   30.13    4.08
  -2   3  13  137.27    8.28
  -2   3  13  154.65    9.07
  -2   3  13  152.82    9.69
  -2   3  13  133.03    8.78
  -2   3  12  537.84   20.56
  -2   3  12  539.51   20.85
  -2   3  11   82.56    6.48
  -2   3  11   82.93    6.80
  -2   3  11   84.98    6.65
  -2   3  11   86.01    6.29
   2   3 -10  654.35   22.33
  -2   3  10  667.58   23.75
  -2   3  10  683.60   23.95
  -2   3  10  664.00   24.20
  -2   3  10  679.07   23.52
  -2   3   9  202.19    8.70
  -2   3   9  216.03   10.51
  -2   3   9  213.90   10.19
  -2   3   9  201.70    9.23
  -2   3   9  214.05   10.18
   2   3  -9  192.06    8.71
  -2   3   9  202.45    9.62
  -2   3   8  131.50    6.46
  -2   3   8  140.15    7.89
  -2   3   8  128.54    6.90
  -2   3   8  139.17    7.65
  -2   3   8  138.50    7.25
   2   3  -8  136.70    6.48
  -2   3   7  242.88   10.09
  -2   3   7  245.22   10.58
  -2   3   7  230.14    9.47
  -2   3   7  256.46   10.36
  -2   3   6   11.09    2.17
  -2   3   6   10.15    1.85
  -2   3   6   10.86    2.09
  -2   3   5  472.12   15.82
  -2   3   5  436.87   15.13
  -2   3   4  580.88   18.22
  -2   3   4  621.11   19.19
  -2   3   4  549.25   18.12
  -2   3   4  569.85   18.64
  -2   3   4  560.52   18.43
  -2   3   3 1865.03   54.00
   2   3  -3 1864.12   52.66
  -2   3   3 1762.58   53.26
  -2   3   3 1799.60   53.41
   2   3  -3 1964.71   53.01
   2   3  -2 2652.33   72.96
   2   3  -2 2669.86   72.53
  -2   3   2 2604.33   73.88
   2   3  -2 2451.60   72.35
  -2   3   2 2594.24   73.51
   2   3  -1  212.93    7.03
   2   3  -1  189.49    6.73
  -2   3   0  274.51   10.37
  -2   3   0  277.98   10.50
  -2   3  -1  497.24   19.07
  -2   3  -1  496.21   19.15
  -2   3  -2 1157.29   32.43
  -2   3  -2 1164.74   32.10
   2   3   3 1119.25   32.80
  -2   3  -3 1138.72   34.48
  -2   3  -3 1120.70   34.13
  -2   3  -4   60.49    4.54
  -2   3  -4   68.22    4.18
  -2   3  -5  300.52   11.40
  -2   3  -5  279.98   11.09
  -2   3  -5  277.61   11.57
  -2   3  -5  287.83   11.82
  -2   3  -5  281.29   10.64
   2   3   5  325.52   10.68
  -2   3  -6  374.54   14.60
  -2   3  -6  376.25   13.55
  -2   3  -6  390.75   14.23
  -2   3  -6  390.35   14.15
  -2   3  -7   16.71    2.48
  -2   3  -7   15.56    2.40
   2   3   7   12.45    1.95
  -2   3  -7   16.88    2.25
  -2   3  -7   18.70    2.94
  -2   3  -8  177.64    8.33
   2   3   8  161.54    7.69
  -2   3  -8  186.09    8.82
  -2   3  -8  182.58    8.74
  -2   3  -8  169.88    9.03
  -2   3  -9  212.58    9.87
  -2   3  -9  196.69    9.73
   2   3   9  208.61    9.82
  -2   3  -9  205.00    9.53
  -2   3  -9  198.32   10.31
  -2   3 -10  193.42    9.38
  -2   3 -10  182.88    9.30
   2   3  10  158.29    8.78
  -2   3 -10  174.91    8.91
   2   3  10  170.67    8.33
  -2   3 -11   63.42    5.21
   2   3  11   61.53    5.24
  -2   3 -11   51.58    4.99
  -2   3 -11   67.60    5.48
   2   3  11   48.53    4.45
   2   3  12  145.23    8.41
   2   3  12  136.19    7.70
  -2   3 -12  135.05    8.22
  -2   3 -12  141.14    8.20
   2   3  12  127.23    7.55
  -2   3 -13   50.12    4.85
  -2   3 -13   44.81    4.51
   2   3  13   45.04    4.68
   2   3  13   44.65    4.30
  -2   3 -14   39.62    4.23
  -2   3 -14   45.77    5.45
  -2   3 -15   22.65    3.95
  -2   3 -15   32.60    4.06
  -2   3 -15   26.32    3.58
   2   3  16   34.54    3.46
  -2   3 -16   41.03    4.65
  -2   3 -16   34.49    3.82
  -2   3 -16   39.76    4.30
  -2   3 -17   26.03    3.37
  -2   3 -17   24.43    2.99
   2   3  17   19.82    2.48
  -2   3 -18   14.28    2.37
  -2   4  18   28.79    3.28
  -2   4  17    3.61    2.24
  -2   4  17    5.64    2.47
   2   4 -17    9.20    1.91
  -2   4  16   16.01    3.42
   2   4 -16   13.67    2.38
   2   4 -16   15.25    2.60
  -2   4  16   19.47    3.73
   2   4 -15   39.74    4.06
  -2   4  15   39.61    5.03
  -2   4  15   40.86    4.99
  -2   4  14   88.67    7.27
   2   4 -14   80.44    5.95
  -2   4  13  253.62   13.05
  -2   4  13  237.24   11.83
  -2   4  12  580.15   22.20
  -2   4  12  544.34   21.09
  -2   4  12  520.56   20.49
  -2   4  11  102.05    7.01
  -2   4  11  113.21    7.79
  -2   4  11  104.31    7.85
  -2   4  11   96.16    6.76
  -2   4  11  108.65    7.52
  -2   4  10   37.85    4.10
  -2   4  10   37.53    4.80
  -2   4  10   34.27    4.02
  -2   4   9   37.70    4.01
  -2   4   9   38.22    4.52
  -2   4   9   41.76    4.92
  -2   4   9   39.02    4.82
  -2   4   9   39.22    4.11
  -2   4   8  129.98    6.96
  -2   4   8  124.87    7.22
  -2   4   8  128.57    7.81
  -2   4   8  129.77    7.13
  -2   4   8  131.82    8.35
  -2   4   8  130.01    7.43
  -2   4   7   69.94    5.12
  -2   4   7   57.14    4.63
  -2   4   7   63.32    4.62
  -2   4   7   60.81    4.69
  -2   4   6  112.48    6.39
  -2   4   6  123.94    6.95
  -2   4   6  117.64    6.32
  -2   4   5   46.91    3.82
  -2   4   5   42.44    3.99
  -2   4   5   46.02    3.71
  -2   4   4  255.24   10.33
  -2   4   4  274.04   11.24
  -2   4   4  260.51   10.47
  -2   4   3  269.90   10.96
  -2   4   3  284.51   12.00
  -2   4   2  710.61   23.74
   2   4  -2  797.05   24.04
   2   4  -1  303.21   11.46
  -2   4   0  762.65   24.07
  -2   4   0  680.61   22.19
  -2   4  -1   54.82    4.56
  -2   4  -1   51.12    3.64
  -2   4  -2  113.49    5.67
  -2   4  -2  111.35    6.52
  -2   4  -2  117.53    6.73
  -2   4  -3  187.62    8.28
  -2   4  -3  197.31    9.24
  -2   4  -3  207.22    9.56
  -2   4  -4  341.43   12.88
  -2   4  -4  343.23   13.90
  -2   4  -5  175.50    8.08
  -2   4  -5  169.54    8.75
  -2   4  -5  158.36    7.26
   2   4   6   85.48    5.42
  -2   4  -6   98.76    6.17
  -2   4  -6  107.06    6.12
  -2   4  -6  103.52    5.62
  -2   4  -6   97.63    6.76
  -2   4  -6   96.09    6.48
  -2   4  -7  157.42    7.82
  -2   4  -7  169.22    8.57
  -2   4  -7  162.26    8.34
   2   4   7  166.47    8.20
  -2   4  -8   69.97    5.07
  -2   4  -8   78.13    5.60
  -2   4  -8   78.05    5.79
   2   4   8   73.95    5.36
  -2   4  -9   70.83    5.30
  -2   4  -9   74.77    5.77
  -2   4  -9   73.16    5.74
  -2   4  -9   69.92    6.20
   2   4   9   73.16    5.52
  -2   4 -10  113.14    7.13
   2   4  10  137.20    7.86
  -2   4 -10  116.43    8.36
  -2   4 -10  120.90    7.76
  -2   4 -10  126.79    7.82
   2   4  11    9.85    2.50
  -2   4 -11   15.32    2.83
  -2   4 -11   16.83    3.08
  -2   4 -11   18.02    3.29
   2   4  12   80.29    6.10
  -2   4 -13   15.50    2.93
  -2   4 -13   18.28    3.32
  -2   4 -14   34.10    4.07
  -2   4 -14   30.27    3.71
  -2   4 -15    9.16    2.51
  -2   4 -15    6.23    2.38
  -2   4 -15    8.02    2.61
  -2   4 -16   85.87    5.79
  -2   4 -16   95.84    6.17
  -2   4 -17    8.33    1.89
  -2   4 -17    7.01    1.93
   2   5 -17   42.55    3.20
  -2   5  16   34.42    3.68
   2   5 -16   42.76    3.48
   2   5 -16   34.56    3.25
   2   5 -15    1.66    1.49
  -2   5  15   -1.15    2.20
  -2   5  15    0.19    2.29
  -2   5  14    1.76    2.34
   2   5 -14    7.29    2.03
   2   5 -13  141.86    7.92
  -2   5  13  118.14    7.58
  -2   5  13  143.27    8.78
  -2   5  12  268.34   12.28
  -2   5  12  285.44   13.45
  -2   5  12  259.23   12.34
  -2   5  11  275.85   12.49
  -2   5  11  269.22   13.18
  -2   5  11  249.55   12.01
  -2   5  10  382.81   15.80
  -2   5  10  411.60   17.46
  -2   5  10  412.79   16.89
  -2   5  10  408.72   16.44
  -2   5  10  412.91   16.58
  -2   5   9   19.43    4.06
  -2   5   9   12.78    3.42
  -2   5   9   19.81    3.47
  -2   5   9   14.71    3.15
  -2   5   8  336.99   14.38
  -2   5   8  320.30   14.74
  -2   5   7  271.75   11.91
  -2   5   7  297.52   12.97
  -2   5   6  196.09   10.06
  -2   5   5  645.38   23.07
  -2   5   4  187.92    9.77
  -2   5   3  150.86    8.50
  -2   5   2  252.24   10.97
  -2   5   2  327.79   13.05
  -2   5   1   45.46    4.81
  -2   5   1   43.64    4.42
   2   5   0  127.65    7.07
  -2   5   0  116.55    7.56
  -2   5   0  120.03    7.25
  -2   5  -1   73.39    5.91
  -2   5  -2  239.65   11.36
  -2   5  -2  221.56    9.87
  -2   5  -3   35.89    3.59
  -2   5  -3   31.61    3.24
  -2   5  -4   66.14    4.81
  -2   5  -4   75.60    5.27
  -2   5  -5   24.18    3.93
  -2   5  -5   20.32    2.95
  -2   5  -5   21.36    2.89
  -2   5  -5   21.37    3.69
  -2   5  -6    6.88    2.22
  -2   5  -6    8.16    2.22
  -2   5  -6    5.03    2.59
  -2   5  -7   10.97    2.71
  -2   5  -7   10.91    3.09
  -2   5  -7   12.31    2.58
  -2   5  -8    7.94    2.45
  -2   5  -8    8.73    2.02
  -2   5  -8   10.39    2.66
  -2   5  -8    9.63    3.22
  -2   5  -9   28.41    3.43
  -2   5  -9   28.18    4.46
  -2   5  -9   28.98    3.92
  -2   5  -9   28.86    3.87
  -2   5 -10   23.22    4.16
  -2   5 -11   67.70    5.85
  -2   5 -11   72.11    5.94
  -2   5 -12   16.62    3.17
  -2   5 -12   16.71    3.18
  -2   5 -13   47.68    4.72
  -2   5 -13   40.46    4.34
  -2   5 -13   40.01    4.16
  -2   5 -14   12.76    2.61
  -2   5 -14   14.76    2.74
  -2   5 -14   11.28    2.57
  -2   5 -15    4.33    1.81
  -2   5 -15    4.20    1.83
  -2   5 -16   20.09    2.49
  -2   5 -16   21.04    2.62
   2   6 -15    6.43    1.46
   2   6 -15    8.28    1.71
  -2   6  14   83.42    5.32
   2   6 -14   96.50    5.43
  -2   6  13    1.57    1.90
   2   6 -13    1.27    1.36
  -2   6  12   28.56    3.39
  -2   6  12   33.60    3.98
  -2   6  11   15.27    2.91
  -2   6  11   11.73    3.15
  -2   6  10   33.36    4.04
  -2   6  10   30.28    4.11
  -2   6   9   37.47    4.38
  -2   6   9   37.61    4.10
  -2   6   9   32.51    4.22
  -2   6   9   35.03    4.66
  -2   6   8  184.25    9.85
  -2   6   8  182.07   10.11
  -2   6   8  164.39    9.10
  -2   6   7   49.48    4.98
  -2   6   7   40.55    4.44
  -2   6   6   24.00    3.72
  -2   6   5   15.19    3.33
  -2   6   4  174.42    9.79
  -2   6   3    6.72    2.67
  -2   6   3    4.41    2.56
  -2   6   2    6.95    2.72
  -2   6   2    6.94    2.93
  -2   6   1  100.27    7.26
  -2   6   1  104.27    7.77
  -2   6   0   36.56    3.93
  -2   6   0   33.37    4.85
  -2   6   0   34.50    4.74
  -2   6  -1  101.04    7.59
  -2   6  -1  104.55    7.63
  -2   6  -2  482.83   20.30
  -2   6  -2  486.82   20.33
  -2   6  -3  533.60   19.84
  -2   6  -3  610.31   22.21
  -2   6  -4   25.46    3.35
  -2   6  -4   32.39    4.49
  -2   6  -5   69.48    5.41
  -2   6  -5   71.13    6.53
  -2   6  -5   60.84    5.87
  -2   6  -6  145.78    9.38
  -2   6  -6  126.34    7.44
  -2   6  -7  151.49    9.70
  -2   6  -8    4.26    2.14
  -2   6  -8    3.10    2.64
  -2   6  -8    2.23    1.83
  -2   6  -9   98.78    7.65
  -2   6  -9  102.19    6.92
  -2   6  -9  103.91    6.80
  -2   6 -10   10.86    2.72
  -2   6 -10    4.73    2.07
  -2   6 -11   22.68    3.23
  -2   6 -11   25.74    3.52
  -2   6 -12   34.68    3.79
  -2   6 -12   36.72    3.98
  -2   6 -12   33.68    3.35
  -2   6 -12   37.75    3.96
  -2   6 -13    4.39    1.82
  -2   6 -13    3.33    1.62
  -2   6 -13    5.32    1.89
  -2   6 -13    3.47    1.49
  -2   6 -14    3.66    1.53
  -2   6 -15    6.55    1.53
   2   7 -13   21.24    2.24
   2   7 -13   20.30    2.14
   2   7 -12   19.14    2.22
   2   7 -11    3.32    1.37
  -2   7  11    2.08    1.44
  -2   7  10   11.42    2.27
  -2   7  10   12.67    2.62
  -2   7   9   39.93    3.83
  -2   7   9   46.66    4.41
  -2   7   8  139.76    7.97
  -2   7   8  121.58    7.15
  -2   7   7  124.40    7.24
  -2   7   7  137.13    8.21
  -2   7   6    2.07    1.97
  -2   7   4   31.41    4.09
  -2   7   3   31.08    4.19
  -2   7   2   34.23    4.58
  -2   7   1   37.98    4.80
  -2   7   1   27.36    4.27
  -2   7   0   44.96    5.27
  -2   7   0   48.47    5.36
  -2   7  -1  156.57    9.46
  -2   7  -1  148.44    9.28
  -2   7  -2   38.58    4.22
  -2   7  -2   54.76    5.48
  -2   7  -3   69.49    5.53
  -2   7  -3   68.72    6.02
  -2   7  -3   66.48    6.25
  -2   7  -4    3.37    1.99
  -2   7  -4    2.99    2.34
  -2   7  -4    1.56    2.51
  -2   7  -5   79.26    5.93
  -2   7  -5   69.68    5.15
  -2   7  -5   76.21    6.47
  -2   7  -6   48.43    4.27
  -2   7  -6   53.77    5.39
  -2   7  -7   95.48    6.43
  -2   7  -7   82.46    5.73
  -2   7  -7   84.93    6.62
  -2   7  -8   44.11    4.31
  -2   7  -8   38.05    3.55
  -2   7  -8   45.97    4.12
  -2   7  -8   36.64    4.34
  -2   7  -9   48.75    3.97
  -2   7  -9   54.75    4.44
  -2   7  -9   47.19    4.69
  -2   7  -9   57.51    4.70
  -2   7 -10   12.03    2.09
  -2   7 -10   13.07    2.33
  -2   7 -10   18.38    2.77
  -2   7 -11   13.58    2.06
  -2   7 -11   17.65    2.52
  -2   7 -11   13.83    2.22
  -2   7 -11   13.03    2.28
  -2   7 -12   13.82    1.92
   2   8  -7   19.72    2.06
  -2   8   7   16.67    2.39
  -2   8   6    8.78    2.21
  -2   8   6    4.04    1.78
  -2   8   5    5.14    2.18
  -2   8   4   21.09    2.86
  -2   8   3    4.98    1.80
  -2   8   2   62.30    5.21
  -2   8   1   46.72    4.52
  -2   8   0   45.11    4.48
  -2   8  -1   30.04    4.22
  -2   8  -1   24.54    2.91
  -2   8  -2   65.38    5.37
  -2   8  -2   49.82    4.10
  -2   8  -3    1.35    1.67
  -2   8  -4    6.37    1.75
  -2   8  -4    7.62    2.12
  -2   8  -5   12.41    2.14
  -2   8  -5   14.77    2.45
  -2   8  -6   17.70    2.56
  -2   8  -7   43.19    3.58
  -2   8  -8   10.93    1.99
   3  -8 -10    5.52    1.29
   3  -8  -9    6.94    1.80
   3  -8  -8    1.66    1.48
   3  -8  -7   44.26    3.49
   3  -8  -6    7.08    1.84
   3  -8  -5    0.14    1.50
   3  -8  -4    4.63    1.88
   3  -8  -3   22.68    2.87
   3  -8  -2   12.69    2.37
   3  -8  -2   12.86    2.45
   3  -8  -1    9.37    2.24
   3  -8  -1   13.38    2.61
   3  -8   0   31.49    3.48
   3  -8   0   29.51    3.55
   3  -8   0   27.18    3.01
   3  -8   1   28.30    3.43
   3  -8   1   26.33    2.97
   3  -8   2    1.24    1.48
   3  -8   2    1.20    1.31
   3  -8   3    6.10    1.82
   3  -8   3    6.10    1.76
   3  -8   4   13.72    2.16
   3  -8   4   13.10    2.24
   3  -8   5    4.58    1.59
   3  -8   5    6.30    1.67
   3  -8   6    9.04    1.82
   3  -7 -13    6.81    1.84
   3  -7 -12    6.63    1.85
   3  -7 -11   32.04    3.24
   3  -7 -10    3.31    1.90
   3  -7  -9   49.52    4.52
   3  -7  -8   25.03    3.57
   3  -7  -7    6.70    2.56
   3  -7  -6   83.93    6.43
   3  -7  -6   78.19    5.87
   3  -7  -5   18.74    3.26
   3  -7  -4   24.07    3.73
   3  -7  -3   17.34    3.91
   3  -7  -3   26.87    4.03
   3  -7  -2   23.19    3.75
   3  -7  -2   28.52    4.10
   3  -7  -1   41.51    5.50
   3  -7  -1   41.99    5.38
   3  -7  -1   49.84    5.16
   3  -7  -1   52.49    5.38
   3  -7   0  119.60    8.49
   3  -7   0  118.80    8.56
   3  -7   0  121.82    7.91
   3  -7   0  140.88    8.70
   3  -7   1   26.76    4.71
   3  -7   1   18.89    4.50
   3  -7   2   69.88    6.26
   3  -7   2   73.94    6.08
   3  -7   2   62.94    5.99
   3  -7   3   74.67    6.39
   3  -7   3   57.05    5.36
   3  -7   3   68.45    5.94
   3  -7   4   29.51    4.30
   3  -7   4   33.86    4.10
   3  -7   4   32.78    4.15
   3  -7   4   32.86    3.69
   3  -7   5   14.47    2.97
   3  -7   5   15.97    2.98
   3  -7   6   87.88    6.17
   3  -7   6   88.00    6.33
   3  -7   7   45.77    4.32
   3  -7   7   55.73    4.88
   3  -7   8   75.32    5.30
   3  -7   8   73.09    5.44
   3  -7   9   26.49    3.04
   3  -7   9   23.65    3.07
   3  -7  10   19.17    2.58
   3  -7  10   16.65    2.31
   3  -6 -16   13.50    1.81
   3  -6 -15    2.35    1.68
   3  -6 -15    3.23    1.57
   3  -6 -14    3.89    1.80
   3  -6 -14    2.42    1.36
   3  -6 -14    2.52    1.50
   3  -6 -13    8.15    2.51
   3  -6 -13    9.10    2.02
   3  -6 -13   11.74    2.47
   3  -6 -12   18.91    3.18
   3  -6 -12   14.19    2.61
   3  -6 -12   17.38    3.13
   3  -6 -11   26.86    3.79
   3  -6 -11   22.31    3.32
   3  -6 -11   23.34    3.71
   3  -6 -10   94.06    6.78
   3  -6 -10  108.96    7.61
   3  -6 -10   94.26    6.47
   3  -6  -9   44.04    5.11
   3  -6  -9   37.92    5.06
   3  -6  -9   37.58    4.37
   3  -6  -8   12.41    3.39
   3  -6  -8   17.86    3.36
   3  -6  -8   17.23    3.34
   3  -6  -8   17.50    3.70
   3  -6  -7  100.71    7.49
   3  -6  -7   89.26    7.38
   3  -6  -6  119.97    8.24
   3  -6  -6  139.76    9.37
   3  -6  -6  129.78    8.73
   3  -6  -6  109.69    8.40
   3  -6  -5   27.79    4.17
   3  -6  -5   27.02    4.52
   3  -6  -5   30.49    4.46
   3  -6  -4   30.20    4.44
   3  -6  -4   39.02    5.07
   3  -6  -4   33.21    4.77
   3  -6  -3    2.39    2.58
   3  -6  -3    3.46    2.65
   3  -6  -3    5.27    2.76
   3  -6  -2  134.55    9.03
   3  -6  -2  133.27    9.29
   3  -6  -2  130.50    9.09
   3  -6  -2  126.26    8.86
   3  -6  -1  180.97   10.85
   3  -6  -1  165.69   10.59
   3  -6  -1  161.04   10.46
   3  -6  -1  166.10   10.17
   3  -6   0   58.71    6.48
   3  -6   0   46.80    6.29
   3  -6   0   60.84    6.00
   3  -6   1   21.34    4.31
   3  -6   1   12.77    3.79
   3  -6   1   14.61    3.37
   3  -6   2   51.13    5.96
   3  -6   2   49.33    5.28
   3  -6   3   54.05    5.94
   3  -6   3   38.21    4.67
   3  -6   4  176.20   10.69
   3  -6   4  160.76    9.35
   3  -6   5   76.19    7.08
   3  -6   5   70.98    6.38
   3  -6   5   69.18    6.58
   3  -6   6   58.59    5.83
   3  -6   6   58.23    5.97
   3  -6   7   -0.26    2.02
   3  -6   8   34.77    4.43
   3  -6   9    8.45    2.60
   3  -6  10    1.31    1.86
   3  -6  11   18.50    3.07
   3  -6  12    2.21    1.69
   3  -6  13    2.18    1.65
   3  -6  13    3.35    1.57
   3  -5 -17   37.65    3.35
   3  -5 -16   26.08    2.52
   3  -5 -16   32.06    3.47
   3  -5 -16   33.49    3.26
   3  -5 -15   38.39    4.07
   3  -5 -15   31.26    3.19
   3  -5 -15   35.02    3.83
   3  -5 -14    0.22    2.08
   3  -5 -14    0.36    1.62
   3  -5 -14    0.62    1.88
   3  -5 -13   10.64    2.69
   3  -5 -13   11.94    3.18
   3  -5 -12   45.45    5.19
   3  -5 -12   44.67    5.11
   3  -5 -11  172.01   10.43
   3  -5 -11  165.57    9.78
   3  -5 -10    8.11    3.35
   3  -5 -10   10.38    3.10
   3  -5 -10   19.22    3.87
   3  -5  -9    4.10    2.98
   3  -5  -9    1.85    2.27
   3  -5  -9    6.03    2.96
   3  -5  -8   64.38    6.45
   3  -5  -8   66.12    6.14
   3  -5  -8   66.69    6.47
   3  -5  -7  405.03   18.68
   3  -5  -7  434.28   18.39
   3  -5  -6  120.72    8.41
   3  -5  -6  124.27    8.88
   3  -5  -6  140.33    9.40
   3  -5  -6  134.67    8.17
   3  -5  -5  281.84   13.42
   3  -5  -5  293.03   13.62
   3  -5  -5  271.51   13.91
   3  -5  -5  277.16   13.56
   3  -5  -5  303.23   14.43
   3  -5  -5  288.35   12.99
   3  -5  -4  491.52   19.31
   3  -5  -4  504.36   19.77
   3  -5  -4  475.47   19.24
   3  -5  -4  450.54   19.47
   3  -5  -4  461.85   19.36
   3  -5  -4  493.48   20.05
   3  -5  -4  489.30   18.59
   3  -5  -3  204.09   11.14
   3  -5  -3  195.53   10.73
   3  -5  -3  192.83   10.72
   3  -5  -3  186.05   10.79
   3  -5  -3  190.43   10.88
   3  -5  -3  211.88   11.34
   3  -5  -3  198.10   10.05
   3  -5  -2  209.29   11.36
   3  -5  -2  208.44   11.29
   3  -5  -2  209.19   11.20
   3  -5  -2  197.67   11.13
   3  -5  -2  228.81   11.77
   3  -5  -2  219.68   10.41
   3  -5  -1   85.01    7.24
   3  -5  -1   79.37    7.09
   3  -5  -1   86.92    6.99
   3  -5  -1   84.37    7.52
   3  -5  -1   77.68    5.91
   3  -5   0   29.47    4.66
   3  -5   0   18.94    4.43
   3  -5   0   32.78    4.42
   3  -5   0   33.07    4.83
   3  -5   1   26.97    4.50
   3  -5   1   34.45    4.39
   3  -5   1   37.50    5.09
   3  -5   2  336.69   15.74
   3  -5   2  350.06   15.72
   3  -5   2  313.84   14.60
  -3  -5  -2  336.31   12.56
   3  -5   2  357.31   15.86
   3  -5   3   44.04    5.39
   3  -5   3   31.24    4.22
   3  -5   3   36.93    5.25
   3  -5   4 1135.03   38.56
   3  -5   4 1199.18   38.98
  -3  -5  -4 1110.51   35.20
   3  -5   5  144.92    9.51
   3  -5   5  160.88   10.26
  -3  -5  -5  146.38    7.54
   3  -5   6  407.37   17.81
   3  -5   6  408.79   17.93
   3  -5   6  451.73   18.88
  -3  -5  -6  392.96   15.32
  -3  -5  -7  147.65    7.94
   3  -5   7  176.29   10.73
   3  -5   7  152.56    9.82
   3  -5   7  149.53    9.77
  -3  -5  -8   62.33    4.94
   3  -5   9  172.37   10.42
   3  -5  10   34.51    4.70
   3  -5  11   50.29    5.37
   3  -5  12   14.34    3.19
   3  -5  13   35.21    4.20
   3  -5  14    0.19    1.71
   3  -5  14    0.73    1.76
   3  -5  15   15.68    2.52
   3  -4 -19    1.52    1.57
   3  -4 -18    9.58    2.20
   3  -4 -18   13.06    1.93
   3  -4 -17   16.80    2.95
   3  -4 -17   15.70    2.56
   3  -4 -17   15.98    2.27
   3  -4 -16   51.36    4.66
   3  -4 -16   42.43    4.06
   3  -4 -15   29.31    4.05
   3  -4 -15   29.92    3.83
  -3  -4  14   51.29    5.21
   3  -4 -14   65.39    6.07
  -3  -4  13   58.67    5.49
   3  -4 -13   40.71    4.95
   3  -4 -12   19.22    3.78
   3  -4 -12   26.44    4.31
  -3  -4  11  796.52   26.75
  -3  -4  11  759.87   25.79
   3  -4 -11  716.95   27.05
  -3  -4  10   27.84    4.06
  -3  -4  10   23.64    3.73
   3  -4 -10   50.78    5.77
   3  -4 -10   61.44    6.08
  -3  -4   9  312.02   13.83
  -3  -4   9  303.22   13.30
   3  -4  -9  304.81   14.54
   3  -4  -9  340.10   15.31
  -3  -4   8   13.26    2.87
  -3  -4   8   12.68    2.68
   3  -4  -8    7.97    2.73
   3  -4  -8    9.84    3.19
  -3  -4   7   48.98    4.69
  -3  -4   7   55.39    4.66
   3  -4  -7   41.23    4.42
   3  -4  -7   39.15    4.58
   3  -4  -7   44.61    5.25
  -3  -4   6   39.30    4.04
  -3  -4   6   33.30    3.64
   3  -4  -6   45.26    4.40
   3  -4  -6   43.77    4.60
   3  -4  -6   40.08    4.13
   3  -4  -6   44.49    5.07
   3  -4  -5   47.70    4.73
   3  -4  -5   57.79    4.93
   3  -4  -5   51.87    4.52
  -3  -4   5   70.35    4.88
  -3  -4   5   74.28    5.17
   3  -4  -5   53.05    4.95
   3  -4  -5   62.86    5.49
   3  -4  -5   50.34    5.21
   3  -4  -4   52.95    5.34
   3  -4  -4   53.42    5.28
   3  -4  -4   57.28    5.07
   3  -4  -4   68.04    5.61
  -3  -4   4   49.59    4.06
   3  -4  -4   60.77    4.87
   3  -4  -4   58.69    4.64
   3  -4  -3   27.13    3.86
   3  -4  -3   26.10    3.52
   3  -4  -3   21.56    3.44
   3  -4  -3   23.59    3.21
   3  -4  -3   28.87    3.25
  -3  -4   3   29.77    3.05
   3  -4  -3   29.33    4.00
   3  -4  -2   87.89    6.51
   3  -4  -2   92.62    6.51
   3  -4  -2   90.14    5.69
   3  -4  -2   88.15    6.71
  -3  -4   1    1.05    0.96
   3  -4  -1    8.83    3.15
   3  -4  -1    6.64    3.08
  -3  -4   1    2.33    1.36
   3  -4  -1   12.11    3.60
   3  -4   0    0.22    2.55
   3  -4   0   -2.08    3.18
   3  -4   0    0.95    1.61
  -3  -4   0    0.67    0.90
   3  -4   0    1.77    2.26
   3  -4   1  284.18   13.33
   3  -4   1  280.75   13.20
   3  -4   1  278.53   11.98
   3  -4   1  301.99   13.55
   3  -4   2  179.02    9.90
   3  -4   2  168.92    8.48
   3  -4   2  174.35    9.79
  -3  -4  -2  176.11    7.80
  -3  -4  -3  473.42   16.56
   3  -4   3  452.72   17.13
   3  -4   3  490.42   19.02
   3  -4   3  497.35   19.32
  -3  -4  -3  477.24   16.84
   3  -4   3  478.67   18.95
  -3  -4  -4   59.19    4.31
  -3  -4  -4   50.96    4.61
   3  -4   4   65.96    5.02
   3  -4   4   67.35    6.10
  -3  -4  -4   53.78    4.14
  -3  -4  -5  186.56    8.44
  -3  -4  -5  177.51    8.98
   3  -4   5  183.37   10.33
  -3  -4  -5  166.65    7.94
   3  -4   5  185.18   10.36
  -3  -4  -6   41.44    3.86
  -3  -4  -6   38.81    4.11
   3  -4   6   38.12    3.89
   3  -4   6   49.59    5.46
   3  -4   6   46.74    5.49
  -3  -4  -7   63.08    5.22
   3  -4   7   58.75    5.99
  -3  -4  -7   66.40    4.98
   3  -4   8    9.23    3.14
  -3  -4  -8    7.73    2.15
  -3  -4  -8    9.45    2.52
   3  -4   9   83.17    7.32
  -3  -4  -9   91.01    6.16
  -3  -4  -9   82.46    6.18
  -3  -4 -10    4.04    1.77
  -3  -4 -11   35.22    3.88
  -3  -4 -11   32.19    3.72
   3  -4  11   28.87    4.70
  -3  -4 -12   22.95    3.15
   3  -4  12   31.51    4.63
   3  -4  13  321.32   15.13
   3  -4  14   54.81    5.49
   3  -4  15    2.98    2.24
   3  -4  16   26.86    3.41
   3  -3 -20    3.35    1.69
  -3  -3  19   43.46    3.57
  -3  -3  18   12.07    2.56
   3  -3 -18    8.10    1.94
  -3  -3  17   41.24    4.30
   3  -3 -17   32.45    3.71
  -3  -3  16    8.61    2.83
   3  -3 -16   12.66    2.89
  -3  -3  15    1.19    2.24
  -3  -3  15    0.58    1.90
   3  -3 -15    2.26    2.13
  -3  -3  15    0.39    1.73
  -3  -3  14   33.04    3.98
  -3  -3  14   34.38    4.47
  -3  -3  13  206.44   10.70
   3  -3 -13  210.82   11.66
   3  -3 -12   40.49    4.98
   3  -3 -12   24.95    3.52
  -3  -3  12   27.06    4.17
  -3  -3  12   23.76    3.58
  -3  -3  12   10.65    3.18
   3  -3 -11  546.65   21.54
   3  -3 -11  528.38   19.30
  -3  -3  11  575.38   20.93
  -3  -3  11  556.80   20.24
  -3  -3  11  503.84   19.96
   3  -3 -10   80.37    6.48
   3  -3 -10   77.12    5.13
  -3  -3  10   54.61    5.16
  -3  -3  10   54.64    4.95
  -3  -3  10   45.09    4.54
   3  -3  -9  782.66   28.05
   3  -3  -9  749.01   25.70
  -3  -3   9  818.57   26.84
  -3  -3   9  777.32   26.75
  -3  -3   8  122.65    7.34
   3  -3  -8  157.23    8.96
  -3  -3   8  140.14    7.80
   3  -3  -8  161.59    7.41
  -3  -3   8  124.26    7.39
   3  -3  -8  156.89    8.44
   3  -3  -7  692.54   23.13
   3  -3  -7  670.83   22.72
  -3  -3   7  649.04   22.41
   3  -3  -7  697.49   23.81
  -3  -3   7  626.21   22.06
  -3  -3   7  624.29   22.25
   3  -3  -6  219.53   10.40
   3  -3  -6  203.68    9.99
   3  -3  -6  204.29   10.63
  -3  -3   6  261.51   10.49
  -3  -3   6  269.30   10.49
  -3  -3   6  267.94   10.62
   3  -3  -5  347.12   13.49
   3  -3  -5  346.34   13.29
  -3  -3   5  312.79   12.59
  -3  -3   5  322.45   12.68
   3  -3  -5  338.04   13.87
  -3  -3   5  366.07   13.48
   3  -3  -5  345.01   13.45
   3  -3  -5  361.70   14.05
   3  -3  -4   43.38    3.79
  -3  -3   4   57.13    4.02
   3  -3  -4   47.67    4.45
  -3  -3   4   67.09    4.60
  -3  -3   4   59.29    4.04
   3  -3  -4   50.88    4.25
   3  -3  -4   47.30    4.35
   3  -3  -3  184.64    8.47
   3  -3  -3  203.98    9.17
   3  -3  -3  212.02    9.86
   3  -3  -3  197.23    8.48
   3  -3  -3  208.45    9.85
   3  -3  -3  209.32    9.56
   3  -3  -2  333.81   12.34
   3  -3  -2  341.67   12.34
   3  -3  -2  347.63   13.10
  -3  -3   2  324.09   12.18
   3  -3  -2  347.31   13.71
   3  -3  -2  368.45   13.95
   3  -3  -2  351.99   13.51
  -3  -3   1  189.18    8.14
  -3  -3   1  163.00    7.09
   3  -3  -1  163.55    7.32
   3  -3  -1  180.06    8.75
   3  -3  -1  152.04    7.34
   3  -3  -1  167.49    8.76
   3  -3  -1  165.14    8.49
   3  -3  -1  171.76    8.18
   3  -3   0  392.70   14.14
   3  -3   0  372.51   14.70
   3  -3   0  396.15   15.66
   3  -3   0  379.12   15.33
  -3  -3   0  430.49   14.83
  -3  -3  -1  357.07   13.38
   3  -3   1  369.75   14.70
   3  -3   1  359.89   13.78
  -3  -3  -1  397.68   13.39
   3  -3   1  357.22   14.57
  -3  -3  -1  382.23   14.18
   3  -3   1  351.07   12.94
   3  -3   2  833.87   28.68
  -3  -3  -2  905.13   27.64
  -3  -3  -2  915.86   27.15
   3  -3   2  807.90   27.69
   3  -3   2  848.86   28.75
  -3  -3  -2  944.65   28.47
  -3  -3  -2  840.31   27.05
  -3  -3  -3  346.18   12.47
  -3  -3  -3  351.23   12.62
   3  -3   3  276.26   13.17
  -3  -3  -3  377.52   13.50
   3  -3   3  298.26   13.53
  -3  -3  -4  486.93   18.01
   3  -3   4  576.63   18.23
  -3  -3  -4  480.78   17.96
   3  -3   4  619.75   20.47
  -3  -3  -4  518.73   18.91
   3  -3   4  584.97   20.29
  -3  -3  -5   43.58    3.61
  -3  -3  -5   39.55    3.42
   3  -3   5   29.81    2.96
   3  -3   5   26.54    3.89
  -3  -3  -5   38.27    3.75
   3  -3   5   25.59    3.78
  -3  -3  -6   15.44    2.46
   3  -3   6   24.46    2.71
  -3  -3  -6   18.41    2.50
   3  -3   6   23.01    3.77
   3  -3   6   25.97    3.85
  -3  -3  -6   18.25    2.84
   3  -3   7  137.91    7.06
   3  -3   7  152.90    9.11
   3  -3   7  133.54    8.45
  -3  -3  -7  150.13    7.54
   3  -3   7  146.98    7.37
  -3  -3  -7  145.84    8.07
  -3  -3  -7  136.58    7.16
   3  -3   8  119.64    6.73
   3  -3   8  123.39    8.29
   3  -3   8  108.91    6.38
  -3  -3  -8  121.34    7.39
  -3  -3  -8  116.77    6.75
   3  -3   9   78.82    5.55
  -3  -3  -9   77.55    6.02
   3  -3   9   88.07    7.17
  -3  -3  -9   77.37    5.50
   3  -3   9   79.86    5.56
   3  -3  10  214.16   11.76
  -3  -3 -10  204.21   10.64
   3  -3  10  197.16    9.77
   3  -3  10  200.32    9.68
  -3  -3 -10  222.01   10.12
   3  -3  11  472.76   19.75
   3  -3  11  451.90   17.34
  -3  -3 -11  477.43   17.58
  -3  -3 -11  449.32   18.27
   3  -3  12  110.65    6.71
  -3  -3 -12   83.12    5.91
   3  -3  13   80.93    7.12
  -3  -3 -13   73.51    5.86
  -3  -3 -14   32.19    3.71
   3  -3  14   37.39    4.95
   3  -3  14   40.45    3.96
   3  -3  15   71.52    6.26
   3  -3  16   66.07    5.63
   3  -3  17   40.80    4.00
  -3  -2  19   16.48    2.68
  -3  -2  18   26.95    3.64
   3  -2 -18   20.13    2.79
  -3  -2  17    7.10    2.77
  -3  -2  17    5.91    2.47
   3  -2 -17    5.54    2.12
  -3  -2  16   15.10    3.39
   3  -2 -16   12.98    3.03
  -3  -2  16    9.71    2.75
  -3  -2  16   12.26    2.58
  -3  -2  15   43.70    5.07
  -3  -2  15   37.39    4.12
  -3  -2  15   41.99    4.73
  -3  -2  14   31.49    4.29
   3  -2 -14   32.03    4.39
  -3  -2  13   58.11    5.81
  -3  -2  13   69.89    5.77
  -3  -2  13   69.62    6.21
   3  -2 -13   74.66    6.47
   3  -2 -13   70.63    5.46
  -3  -2  13   65.60    5.76
  -3  -2  12  135.42    9.06
  -3  -2  12  146.99    8.45
  -3  -2  12  171.19    9.48
   3  -2 -12  152.93    8.26
  -3  -2  12  143.71    8.50
   3  -2 -12  140.14    9.01
   3  -2 -11  315.83   14.62
  -3  -2  11  346.87   14.66
  -3  -2  11  338.65   13.97
  -3  -2  11  325.36   14.56
  -3  -2  11  325.51   13.78
   3  -2 -11  347.56   13.66
   3  -2 -10   51.18    4.94
  -3  -2  10   40.90    4.41
  -3  -2  10   45.36    4.27
  -3  -2  10   38.60    4.27
  -3  -2  10   40.62    4.08
   3  -2 -10   37.04    3.65
  -3  -2   9   85.08    5.65
  -3  -2   9   89.18    6.01
  -3  -2   9   77.73    5.85
   3  -2  -9   83.72    6.17
   3  -2  -8   25.80    3.31
   3  -2  -8   22.20    3.09
  -3  -2   8   16.49    2.68
   3  -2  -8   24.04    3.38
  -3  -2   8   22.57    3.04
  -3  -2   8   24.87    3.10
  -3  -2   8   21.42    2.92
   3  -2  -7  170.45    8.29
   3  -2  -7  161.94    8.30
  -3  -2   7  155.16    8.06
   3  -2  -7  147.58    8.13
  -3  -2   7  189.68    8.48
  -3  -2   7  164.24    7.89
  -3  -2   7  181.36    8.25
  -3  -2   6   54.75    4.07
  -3  -2   6   46.90    3.73
  -3  -2   6   51.45    4.12
   3  -2  -6   46.15    4.01
   3  -2  -6   51.62    4.14
  -3  -2   6   52.46    4.14
   3  -2  -5  173.66    7.99
   3  -2  -5  176.09    7.98
  -3  -2   5  177.39    7.89
  -3  -2   5  169.97    7.58
  -3  -2   5  155.31    7.40
   3  -2  -5  172.01    7.99
  -3  -2   4   10.61    2.01
  -3  -2   4   10.09    1.91
   3  -2  -4   10.32    2.02
   3  -2  -4   10.06    2.13
  -3  -2   3 1022.12   30.22
  -3  -2   3 1040.11   30.39
   3  -2  -3  922.22   29.71
  -3  -2   3 1012.50   29.83
   3  -2  -3  935.70   29.86
  -3  -2   2  807.26   23.29
  -3  -2   2  750.18   23.27
   3  -2  -1 1252.08   36.56
  -3  -2   1 1181.82   36.74
   3  -2   0  432.56   14.75
  -3  -2   0  403.28   14.73
  -3  -2  -1 1985.95   54.96
  -3  -2  -1 1833.88   54.25
   3  -2   1 1871.66   54.36
   3  -2   1 1778.36   54.97
  -3  -2  -2 1051.83   32.16
   3  -2   2 1016.18   32.43
  -3  -2  -3    7.25    1.83
  -3  -2  -3    6.23    1.91
  -3  -2  -4  764.12   24.98
  -3  -2  -4  768.93   24.53
  -3  -2  -4  741.08   24.19
   3  -2   4  806.27   25.73
  -3  -2  -5   64.26    4.25
   3  -2   5   55.35    4.16
   3  -2   5   50.00    4.61
  -3  -2  -5   64.83    4.62
  -3  -2  -5   61.60    4.53
  -3  -2  -5   67.07    4.46
  -3  -2  -6   66.51    4.60
   3  -2   6   58.69    4.35
  -3  -2  -6   64.71    4.35
  -3  -2  -6   64.17    4.86
   3  -2   6   55.96    4.95
  -3  -2  -6   69.16    4.85
   3  -2   6   47.09    4.22
   3  -2   6   57.21    4.96
  -3  -2  -7   18.92    2.64
   3  -2   7   25.70    3.05
  -3  -2  -7   20.19    2.60
   3  -2   7   24.98    3.58
  -3  -2  -7   18.78    3.09
  -3  -2  -7   19.34    2.88
   3  -2   8   71.99    5.02
  -3  -2  -8   69.62    5.10
   3  -2   8   86.60    5.56
  -3  -2  -8   67.92    4.77
   3  -2   8   77.41    6.12
  -3  -2  -8   67.10    5.72
  -3  -2  -8   66.75    5.27
  -3  -2  -9    4.28    1.63
   3  -2   9    2.21    1.81
   3  -2   9    5.42    2.74
   3  -2   9    7.50    2.12
  -3  -2  -9    4.61    2.15
  -3  -2  -9    5.82    1.82
  -3  -2 -10   29.28    3.87
   3  -2  10   31.58    3.73
  -3  -2 -10   31.70    3.41
   3  -2  10   31.06    4.45
   3  -2  10   31.82    3.75
  -3  -2 -11    6.80    2.41
   3  -2  11   10.05    2.48
   3  -2  11    9.12    3.33
   3  -2  11   10.66    2.61
  -3  -2 -11    9.35    2.08
  -3  -2 -12   26.98    3.86
  -3  -2 -12   21.49    2.95
   3  -2  12   25.39    4.22
   3  -2  13   14.34    2.96
  -3  -2 -13   10.81    2.27
   3  -2  14   28.74    4.27
  -3  -2 -14   25.44    3.66
   3  -2  15   22.81    3.87
   3  -2  15   19.15    3.14
  -3  -2 -15   24.48    3.44
   3  -2  15   18.63    3.68
   3  -2  16   33.83    4.18
   3  -2  16   38.38    3.92
   3  -2  17   29.91    3.68
   3  -2  17   34.40    3.54
   3  -2  18    4.95    1.82
  -3  -1  21   24.32    2.40
  -3  -1  20    4.52    1.86
  -3  -1  20    4.31    1.73
  -3  -1  19   37.15    3.87
  -3  -1  19   35.54    3.83
  -3  -1  18  110.00    7.15
  -3  -1  18  106.25    7.10
  -3  -1  17   48.62    5.08
  -3  -1  17   50.31    5.27
  -3  -1  16   25.33    4.09
  -3  -1  16   35.52    4.77
  -3  -1  15   10.34    2.90
  -3  -1  14   38.25    4.24
   3  -1 -14   37.98    4.16
  -3  -1  14   33.40    4.56
  -3  -1  14   40.91    5.13
  -3  -1  13   69.09    5.29
  -3  -1  13   80.95    6.47
  -3  -1  13   80.76    5.97
  -3  -1  13   78.99    6.70
   3  -1 -13   76.50    5.89
  -3  -1  12  119.93    7.86
   3  -1 -12  103.50    7.28
  -3  -1  12  112.77    6.70
  -3  -1  12  134.68    8.08
  -3  -1  12  129.03    8.21
  -3  -1  12  110.71    7.12
   3  -1 -12  121.08    7.17
  -3  -1  11  191.07    9.60
  -3  -1  11  181.48    9.26
   3  -1 -11  191.12    9.22
  -3  -1  11  183.48    8.81
  -3  -1  11  201.28   10.10
   3  -1 -11  179.86    9.56
   3  -1 -10   63.95    5.11
  -3  -1  10   56.41    4.27
   3  -1 -10   66.01    4.82
  -3  -1  10   62.23    4.87
  -3  -1  10   55.04    4.66
  -3  -1  10   60.78    4.57
  -3  -1   9   59.15    4.18
  -3  -1   9   54.38    4.39
   3  -1  -9   55.68    4.59
  -3  -1   9   57.22    4.46
  -3  -1   9   63.76    4.56
   3  -1  -8  382.03   14.77
  -3  -1   8  374.27   14.90
  -3  -1   8  379.68   14.29
  -3  -1   8  386.02   14.02
  -3  -1   8  400.78   14.32
  -3  -1   7  236.47    9.85
  -3  -1   7  252.80    9.95
   3  -1  -7  242.51   10.23
   3  -1  -7  228.21   10.12
  -3  -1   7  232.12   10.38
  -3  -1   7  245.70    9.61
  -3  -1   6  112.32    5.93
  -3  -1   6  116.91    6.01
   3  -1  -6  121.73    6.40
   3  -1  -6  123.04    6.39
  -3  -1   6  131.71    5.85
  -3  -1   5  434.59   14.61
  -3  -1   5  410.10   14.40
   3  -1  -5  417.86   14.74
   3  -1  -4  765.62   24.16
  -3  -1   4  778.18   24.68
   3  -1  -3   62.10    3.91
  -3  -1   3   58.20    4.00
   3  -1  -3   58.88    3.94
   3  -1  -2 1182.70   34.98
   3  -1  -2 1154.57   34.95
   3  -1  -1  374.41   13.15
   3  -1  -1  366.01   12.95
   3  -1   0  490.25   15.84
   3  -1   0  428.36   15.26
   3  -1   1  136.28    6.49
   3  -1   2  633.11   20.67
   3  -1   3   89.84    5.23
  -3  -1  -4  122.84    6.34
  -3  -1  -4  138.52    6.49
  -3  -1  -4  134.96    6.36
   3  -1   4  119.85    6.47
  -3  -1  -5  145.07    7.17
  -3  -1  -5  156.17    7.31
  -3  -1  -5  142.36    6.86
   3  -1   5  127.54    6.94
   3  -1   6  503.74   16.61
  -3  -1  -6  466.42   16.56
  -3  -1  -6  442.13   16.08
  -3  -1  -6  404.62   15.13
  -3  -1  -6  441.24   15.91
   3  -1   7   56.80    4.60
   3  -1   7   57.79    4.61
  -3  -1  -7   72.44    5.38
  -3  -1  -7   70.10    4.96
  -3  -1  -7   72.23    4.81
  -3  -1  -7   66.37    4.29
  -3  -1  -8   37.80    3.24
   3  -1   8   39.54    3.95
   3  -1   8   46.16    4.06
   3  -1   8   39.20    3.80
  -3  -1  -8   33.17    3.63
  -3  -1  -8   33.77    4.02
  -3  -1  -8   34.41    3.50
  -3  -1  -9   27.68    2.89
   3  -1   9   26.65    3.47
  -3  -1  -9   28.22    4.02
  -3  -1  -9   27.10    3.48
  -3  -1  -9   30.40    3.37
   3  -1   9   28.11    3.32
   3  -1   9   30.27    3.45
   3  -1  10   66.69    5.43
  -3  -1 -10   71.80    5.32
  -3  -1 -10   74.32    5.73
   3  -1  10   62.20    5.07
  -3  -1 -10   71.35    4.86
   3  -1  11    4.08    1.98
  -3  -1 -11    3.11    2.65
   3  -1  11    5.11    2.37
  -3  -1 -11    3.17    2.07
  -3  -1 -11    2.97    1.72
  -3  -1 -11    1.89    1.42
  -3  -1 -12   64.99    4.86
  -3  -1 -12   71.75    6.86
   3  -1  12   71.20    5.81
   3  -1  12   65.08    5.55
  -3  -1 -12   68.20    5.87
  -3  -1 -12   63.71    5.23
  -3  -1 -13   20.78    2.75
  -3  -1 -13   22.00    4.40
   3  -1  13   21.37    3.17
  -3  -1 -13   25.85    3.81
  -3  -1 -14   38.40    4.46
   3  -1  14   36.30    4.57
  -3  -1 -15   58.19    5.42
   3  -1  15   65.49    5.59
  -3  -1 -16   66.01    5.51
   3  -1  16   80.88    5.90
   3  -1  16   61.77    5.43
   3  -1  17   13.37    2.69
  -3  -1 -17    9.19    2.24
   3  -1  17    8.55    2.37
   3  -1  18    3.19    1.66
   3  -1  18    4.71    1.90
   3  -1  19    0.11    1.48
  -3   0  21    9.22    1.93
  -3   0  20   13.61    2.26
  -3   0  20   13.24    2.49
  -3   0  19   38.86    4.21
  -3   0  19   39.03    4.05
  -3   0  18   38.98    4.58
  -3   0  18   42.20    4.58
  -3   0  17   21.46    4.01
  -3   0  17   15.38    3.57
  -3   0  16  148.33    9.39
  -3   0  16  139.14    9.30
  -3   0  15   38.15    4.17
   3   0 -14    9.07    2.50
  -3   0  14    7.85    3.10
  -3   0  14    8.99    2.53
  -3   0  14    6.51    2.19
  -3   0  13   -1.50    2.78
  -3   0  13   -0.81    1.66
  -3   0  13    0.20    1.76
   3   0 -13    0.43    1.77
  -3   0  13    2.71    2.78
  -3   0  12   71.04    5.81
  -3   0  12   66.09    5.93
   3   0 -12   75.44    5.64
  -3   0  12   67.40    5.25
  -3   0  12   64.79    5.87
  -3   0  12   67.52    5.34
  -3   0  11   88.98    6.17
  -3   0  11   90.65    6.43
  -3   0  11   84.61    5.76
   3   0 -11   89.16    5.99
  -3   0  11   89.38    6.50
  -3   0  11   84.63    5.89
  -3   0  10  251.55   10.94
  -3   0  10  244.36   10.95
  -3   0  10  256.91   11.63
  -3   0  10  254.75   10.92
  -3   0   9   26.47    3.06
  -3   0   9   25.00    2.89
  -3   0   9   19.83    2.82
  -3   0   8  207.97    9.00
  -3   0   8  202.73    9.13
  -3   0   8  210.10    8.74
  -3   0   8  211.71    8.94
  -3   0   7  791.39   25.60
  -3   0   7  811.44   25.71
  -3   0   7  802.18   25.35
  -3   0   7  806.36   26.60
  -3   0   7  811.90   25.32
  -3   0   7  759.36   25.61
   3   0  -7  858.91   25.88
   3   0  -7  853.20   26.01
  -3   0   6  190.44    7.69
  -3   0   6  190.20    8.28
  -3   0   6  195.74    8.15
  -3   0   5   85.75    4.93
   3   0  -5   93.63    5.07
  -3   0   5   95.35    5.01
  -3   0   5   90.06    4.43
   3   0  -4  696.93   21.88
  -3   0   4  705.12   21.34
   3   0  -4  661.82   21.34
  -3   0   4  654.92   21.96
  -3   0   3  717.94   21.42
  -3   0   3  679.72   22.22
   3   0  -3  681.28   21.67
   3   0  -2   15.53    2.13
   3   0  -2   17.30    2.09
  -3   0   2   18.09    2.00
   3   0  -1   30.63    2.84
   3   0  -1   32.96    2.72
   3   0   0  497.37   15.99
   3   0   0  448.99   15.39
   3   0   1  463.32   15.39
  -3   0  -1  438.43   14.74
   3   0   2  119.36    5.88
  -3   0  -2  106.41    5.18
  -3   0  -3   85.97    4.47
  -3   0  -4  517.53   16.83
  -3   0  -5  480.85   17.28
  -3   0  -5  520.43   16.76
   3   0   5  537.99   17.75
  -3   0  -5  495.74   17.34
  -3   0  -6    2.13    1.42
  -3   0  -6    0.32    1.08
  -3   0  -6    1.70    1.53
   3   0   6    0.58    1.43
  -3   0  -7  240.96    9.73
  -3   0  -7  255.38   10.74
   3   0   7  273.65   11.00
  -3   0  -7  261.22   10.93
  -3   0  -8  509.06   17.92
  -3   0  -8  563.63   19.56
   3   0   8  564.07   19.39
  -3   0  -8  551.25   19.26
  -3   0  -9   30.96    3.55
   3   0   9   28.46    3.36
  -3   0  -9   26.70    2.73
   3   0   9   26.49    3.15
  -3   0  -9   27.65    3.49
  -3   0 -10   12.57    2.58
   3   0  10   12.45    2.51
  -3   0 -10    9.33    1.81
   3   0  10   10.10    2.33
  -3   0 -10   13.40    2.77
   3   0  11  117.80    7.29
  -3   0 -11  106.70    7.20
   3   0  11  105.76    6.84
  -3   0 -11  118.21    8.47
  -3   0 -11  105.21    6.85
   3   0  12    1.55    1.73
  -3   0 -12    3.64    1.97
  -3   0 -12    4.93    3.09
   3   0  12    1.06    1.87
  -3   0 -12    3.82    2.19
  -3   0 -13   41.73    5.73
   3   0  13   34.12    4.13
  -3   0 -13   33.60    3.99
  -3   0 -13   32.44    4.28
  -3   0 -14    2.85    2.77
   3   0  14    4.02    2.40
  -3   0 -15    6.71    2.55
  -3   0 -15    1.80    2.64
   3   0  15    9.12    2.76
  -3   0 -16   19.35    3.29
   3   0  16   20.12    3.32
  -3   0 -17    0.38    1.61
   3   0  17    1.95    1.92
  -3   0 -18   45.85    3.95
   3   0  18   57.62    4.45
   3   0  19  108.90    5.70
   3   0  20    7.09    1.62
  -3   1  21   20.28    2.13
  -3   1  20    3.39    1.61
  -3   1  20    5.13    1.89
  -3   1  19   43.52    4.44
  -3   1  19   39.41    3.94
  -3   1  18  125.56    8.04
  -3   1  18  123.95    7.83
  -3   1  17   47.21    5.36
  -3   1  17   36.30    4.74
  -3   1  16   27.47    4.42
  -3   1  16   34.52    4.95
  -3   1  15   12.01    3.32
  -3   1  15   17.74    3.54
  -3   1  15   11.43    2.81
  -3   1  14   30.08    3.90
  -3   1  14   34.99    4.98
   3   1 -14   34.55    4.19
  -3   1  14   30.33    4.46
  -3   1  13   72.89    6.70
  -3   1  13   70.01    5.87
  -3   1  13   66.91    6.12
  -3   1  13   65.27    5.39
   3   1 -13   78.27    5.94
  -3   1  12   97.80    6.84
  -3   1  12  122.68    7.83
  -3   1  12  105.55    6.78
   3   1 -12  132.26    7.54
  -3   1  11  199.81    9.83
  -3   1  11  195.05   10.07
   3   1 -11  216.87   10.03
  -3   1  11  192.03    9.52
  -3   1  10   60.21    4.79
  -3   1  10   62.58    4.94
  -3   1  10   64.61    5.15
  -3   1  10   65.58    5.38
   3   1 -10   62.69    4.86
  -3   1   9   65.81    4.90
  -3   1   9   67.06    5.17
  -3   1   9   64.08    4.92
  -3   1   9   65.53    4.88
  -3   1   8  358.99   13.98
  -3   1   8  347.87   14.21
  -3   1   8  366.97   13.73
  -3   1   8  369.88   13.91
  -3   1   8  352.89   13.53
  -3   1   8  351.69   13.61
  -3   1   7  229.87    9.94
  -3   1   7  232.44   10.29
  -3   1   7  238.36    9.76
  -3   1   7  225.09    9.44
  -3   1   7  227.81    9.71
  -3   1   7  225.97    9.73
  -3   1   6  126.77    6.40
  -3   1   6  117.53    6.01
   3   1  -6  111.94    5.58
  -3   1   6  115.45    6.05
  -3   1   6  109.40    5.70
  -3   1   6  116.22    6.13
  -3   1   5  388.49   14.11
   3   1  -5  416.97   13.70
  -3   1   5  399.08   14.25
  -3   1   5  404.40   13.79
   3   1  -4  809.31   24.31
   3   1  -4  796.41   23.41
  -3   1   4  759.11   23.87
  -3   1   4  759.91   24.54
  -3   1   4  709.80   23.18
   3   1  -3   48.65    3.20
   3   1  -3   59.20    3.85
  -3   1   3   58.62    4.13
  -3   1   3   62.38    3.84
  -3   1   2 1140.84   33.00
  -3   1   2 1164.78   33.86
   3   1  -2 1203.20   33.30
   3   1  -2 1218.34   34.02
   3   1  -1  357.30   12.15
   3   1  -1  340.82   12.57
  -3   1   1  374.55   12.20
  -3   1   1  388.04   12.89
   3   1   0  433.55   14.58
   3   1   0  446.83   15.13
  -3   1   0  466.17   14.78
  -3   1   0  460.20   15.20
   3   1   1  127.40    5.97
  -3   1  -1  130.95    5.87
  -3   1  -1  125.87    5.93
  -3   1  -2  562.17   18.29
   3   1   2  586.95   18.52
  -3   1  -2  553.06   17.53
  -3   1  -3   84.87    4.68
  -3   1  -3   89.15    4.37
   3   1   3   73.62    4.54
  -3   1  -4  125.41    6.09
  -3   1  -4  122.98    5.77
  -3   1  -4  130.16    6.26
  -3   1  -5  119.10    6.29
   3   1   5  139.98    6.55
  -3   1  -5  126.61    6.07
  -3   1  -5  119.34    6.03
  -3   1  -5  120.38    6.11
  -3   1  -5  116.74    5.95
   3   1   6  454.63   16.17
  -3   1  -6  440.60   15.62
  -3   1  -6  478.05   16.03
  -3   1  -6  462.43   16.42
  -3   1  -6  460.74   16.37
   3   1   7   65.27    4.61
  -3   1  -7   61.07    4.17
  -3   1  -7   64.04    4.69
  -3   1  -7   65.79    4.37
  -3   1  -7   61.56    4.61
  -3   1  -8   41.39    3.88
  -3   1  -8   38.29    3.34
   3   1   8   34.36    3.48
  -3   1  -8   38.99    3.85
   3   1   8   31.36    3.28
   3   1   9   28.51    3.32
  -3   1  -9   27.18    3.42
  -3   1  -9   26.96    3.53
   3   1   9   27.76    3.15
   3   1  10   71.61    5.26
  -3   1 -10   60.73    5.19
  -3   1 -10   64.89    5.42
   3   1  10   68.31    5.08
   3   1  11    2.36    1.62
   3   1  11    4.31    1.95
  -3   1 -11    2.51    2.10
  -3   1 -11    3.26    2.05
  -3   1 -12   65.07    5.83
  -3   1 -12   68.51    5.73
  -3   1 -12   72.04    6.77
   3   1  12   60.12    5.18
   3   1  12   68.85    5.45
  -3   1 -13   23.94    3.65
  -3   1 -13   21.62    4.42
   3   1  13   22.33    3.36
  -3   1 -13   24.48    3.90
  -3   1 -14   37.55    5.42
   3   1  14   33.74    4.15
  -3   1 -14   38.38    4.60
  -3   1 -15   56.27    5.03
  -3   1 -15   59.52    5.50
   3   1  15   63.38    5.25
  -3   1 -15   68.18    6.49
  -3   1 -16   64.61    5.54
   3   1  16   71.67    5.38
  -3   1 -16   68.17    6.23
  -3   1 -17    9.48    2.36
   3   1  17    8.43    2.13
  -3   1 -18    4.32    1.65
   3   1  18    2.93    1.68
   3   1  19   -0.88    1.31
  -3   2  20    9.37    1.52
  -3   2  19   10.15    2.08
  -3   2  19   16.68    2.57
  -3   2  19   16.72    2.99
  -3   2  18   28.12    3.75
  -3   2  18   28.02    4.06
  -3   2  17    7.17    2.75
  -3   2  17    8.40    3.24
  -3   2  16   13.86    3.46
  -3   2  16   11.95    3.69
  -3   2  15   41.45    5.16
  -3   2  15   41.88    5.46
  -3   2  14   33.55    4.27
  -3   2  14   32.68    4.78
  -3   2  14   29.62    4.18
   3   2 -13   74.87    5.82
  -3   2  13   74.62    6.12
  -3   2  13   60.68    5.89
  -3   2  13   78.11    6.60
  -3   2  12  127.07    8.73
  -3   2  12  164.44    9.46
  -3   2  12  147.65    8.23
   3   2 -12  157.24    8.48
  -3   2  12  141.01    8.48
  -3   2  11  311.65   14.21
  -3   2  11  322.36   14.43
  -3   2  11  348.10   14.71
   3   2 -11  360.10   13.87
  -3   2  11  320.72   13.95
  -3   2  11  306.71   13.44
  -3   2  10   40.33    4.10
  -3   2  10   37.59    4.27
  -3   2  10   41.59    4.66
  -3   2  10   46.06    4.69
  -3   2  10   39.99    4.53
   3   2 -10   45.50    4.08
  -3   2  10   36.75    4.02
  -3   2   9   89.60    6.12
  -3   2   9   94.35    6.42
  -3   2   9   79.69    5.91
  -3   2   9   82.93    5.72
  -3   2   9   84.00    6.19
  -3   2   9   85.92    5.78
  -3   2   8   24.00    3.43
  -3   2   8   26.79    3.36
  -3   2   8   26.38    3.13
  -3   2   8   20.87    3.04
  -3   2   8   23.06    3.34
  -3   2   8   20.78    2.99
  -3   2   7  163.00    8.09
  -3   2   7  146.97    7.69
  -3   2   7  159.61    7.77
  -3   2   7  141.47    6.69
  -3   2   7  154.27    8.02
  -3   2   7  165.43    8.22
  -3   2   7  156.80    7.75
  -3   2   6   50.41    4.08
  -3   2   6   50.32    3.97
  -3   2   6   43.09    3.29
  -3   2   6   49.21    3.54
  -3   2   6   45.86    4.12
  -3   2   6   52.18    4.28
  -3   2   6   51.21    4.07
  -3   2   5  173.09    7.31
  -3   2   5  170.49    7.83
  -3   2   5  183.27    8.34
  -3   2   5  173.02    8.16
  -3   2   4   10.03    2.24
  -3   2   4   10.18    1.76
  -3   2   3  957.04   30.36
   3   2  -3 1064.29   30.49
   3   2  -3  973.60   30.22
  -3   2   3  986.86   30.69
   3   2  -2  757.81   21.63
   3   2  -2  737.51   20.27
   3   2  -1 1044.04   32.31
  -3   2   1 1254.24   34.36
  -3   2   1 1124.23   32.86
   3   2  -1 1083.98   33.46
  -3   2   1 1213.43   34.04
  -3   2   0  438.79   14.68
   3   2   0  367.31   12.98
  -3   2   0  445.18   14.84
  -3   2   0  516.80   15.02
   3   2   0  344.94   13.63
  -3   2   0  446.13   13.64
  -3   2  -1 1759.32   51.76
  -3   2  -1 1693.34   51.56
  -3   2  -1 1793.22   51.90
   3   2   1 1802.68   50.61
   3   2   1 1793.38   51.37
  -3   2  -2 1012.51   31.14
  -3   2  -2 1034.12   31.48
  -3   2  -2 1005.56   31.16
  -3   2  -2 1031.92   31.42
  -3   2  -3   15.97    2.23
  -3   2  -3   16.11    2.26
  -3   2  -3   13.36    2.36
  -3   2  -3   18.18    2.72
  -3   2  -3   18.10    2.56
  -3   2  -4  820.03   25.62
  -3   2  -4  761.92   25.12
  -3   2  -4  808.08   25.79
  -3   2  -4  829.88   25.77
  -3   2  -4  829.27   25.87
  -3   2  -5   53.62    4.08
  -3   2  -5   49.22    3.96
   3   2   5   52.09    3.79
  -3   2  -5   57.07    4.18
  -3   2  -5   53.16    3.90
  -3   2  -5   54.65    4.13
  -3   2  -6   63.08    4.53
  -3   2  -6   60.14    4.51
  -3   2  -6   50.82    4.30
  -3   2  -6   53.49    4.16
  -3   2  -6   54.21    4.35
  -3   2  -6   58.25    4.29
   3   2   6   62.66    4.20
  -3   2  -7   29.79    3.21
  -3   2  -7   24.39    3.06
  -3   2  -7   26.69    3.17
  -3   2  -7   29.88    3.19
  -3   2  -7   25.95    3.20
  -3   2  -7   32.09    3.38
   3   2   7   19.86    2.67
  -3   2  -8   82.19    5.38
  -3   2  -8   79.21    5.56
  -3   2  -8   80.89    5.57
  -3   2  -8   74.57    5.04
   3   2   8   64.27    4.62
  -3   2  -8   79.41    5.50
   3   2   8   66.54    4.77
  -3   2  -9    7.10    2.00
  -3   2  -9    6.08    2.29
  -3   2  -9    4.21    1.89
  -3   2  -9    5.19    1.94
   3   2   9    5.19    1.70
   3   2   9    4.32    1.72
  -3   2  -9    6.20    2.13
  -3   2 -10   31.78    3.85
  -3   2 -10   31.49    3.47
   3   2  10   24.67    3.22
  -3   2 -10   33.15    4.07
   3   2  10   26.78    3.25
  -3   2 -11   10.31    2.76
   3   2  11    6.14    1.95
   3   2  11    7.51    2.00
  -3   2 -11    7.22    2.51
   3   2  12   21.07    3.32
  -3   2 -12   26.06    3.89
  -3   2 -12   26.78    3.92
   3   2  13   14.76    2.92
   3   2  13   16.35    2.81
  -3   2 -13   10.69    3.70
  -3   2 -14   30.87    4.13
  -3   2 -14   29.27    4.64
  -3   2 -14   34.98    4.16
  -3   2 -15   19.90    3.38
  -3   2 -15   21.49    4.03
   3   2  15   23.80    3.14
  -3   2 -15   19.57    3.10
  -3   2 -16   35.03    3.94
  -3   2 -16   30.96    4.31
  -3   2 -16   39.84    3.92
   3   2  16   29.23    3.25
   3   2  17   26.23    2.92
  -3   2 -17   26.02    3.19
  -3   2 -18    4.69    1.66
   3   2  18    4.60    1.52
   3   2  19   12.13    1.54
  -3   3  19   47.44    3.90
  -3   3  18    9.32    2.75
  -3   3  18    9.94    2.27
  -3   3  17   36.84    4.57
  -3   3  17   34.93    4.28
  -3   3  17   27.13    3.18
  -3   3  16   10.33    3.21
  -3   3  16   12.80    3.73
  -3   3  15   -0.51    2.57
  -3   3  15   -2.19    2.99
   3   3 -15    1.71    1.32
   3   3 -14   31.22    3.50
  -3   3  14   39.07    4.96
  -3   3  13  214.51   11.62
  -3   3  13  206.62   10.89
  -3   3  12   33.49    4.70
  -3   3  12   26.02    3.99
  -3   3  12   34.68    4.83
  -3   3  12   37.61    4.41
  -3   3  11  493.74   20.28
  -3   3  11  549.77   20.64
  -3   3  11  514.86   19.19
  -3   3  11  460.65   19.09
   3   3 -11  558.51   19.01
  -3   3  11  519.79   19.74
  -3   3  10   70.05    6.11
  -3   3  10   77.41    5.68
  -3   3  10   65.42    5.38
   3   3 -10   57.03    4.63
  -3   3  10   74.36    5.74
  -3   3   9  739.78   26.30
  -3   3   9  758.87   26.39
  -3   3   9  750.36   26.36
  -3   3   9  722.08   25.34
  -3   3   9  694.32   25.33
  -3   3   9  705.97   25.41
  -3   3   8  160.90    8.29
  -3   3   8  160.76    8.85
  -3   3   8  170.27    9.00
  -3   3   8  159.86    8.81
  -3   3   8  169.81    8.52
  -3   3   8  141.84    8.09
   3   3  -8  139.01    7.21
  -3   3   8  146.10    7.49
  -3   3   7  681.62   23.15
  -3   3   7  660.82   22.56
  -3   3   7  687.24   23.33
  -3   3   7  625.79   22.37
  -3   3   7  635.86   22.48
  -3   3   7  641.66   21.77
  -3   3   6  208.21    9.48
  -3   3   6  208.71    9.13
  -3   3   6  209.32    9.53
  -3   3   6  204.21    9.59
  -3   3   5  361.10   13.58
  -3   3   5  353.78   13.09
  -3   3   5  336.72   12.36
  -3   3   4   52.90    3.93
  -3   3   4   54.17    3.98
  -3   3   3  213.01    9.00
  -3   3   3  203.93    8.93
  -3   3   2  346.69   12.74
   3   3  -2  331.31   12.02
  -3   3   2  361.02   12.99
   3   3  -2  332.08   12.05
  -3   3   2  329.40   12.43
  -3   3   1  173.77    7.91
   3   3  -1  169.54    7.20
  -3   3   1  161.72    7.76
   3   3  -1  181.66    7.35
  -3   3   1  152.80    7.33
  -3   3   0  394.97   14.16
  -3   3   0  364.10   13.29
  -3   3   0  379.35   14.13
   3   3   0  400.53   13.27
  -3   3   0  363.44   13.42
  -3   3   0  380.44   14.12
  -3   3  -1  357.34   12.82
  -3   3  -1  366.92   13.44
   3   3   1  334.29   12.20
  -3   3  -1  335.00   12.62
  -3   3  -1  363.73   13.52
  -3   3  -2  858.42   27.07
  -3   3  -2  836.97   27.03
  -3   3  -2  824.50   26.15
  -3   3  -2  815.03   26.30
  -3   3  -3  293.38   11.94
  -3   3  -3  289.15   11.43
  -3   3  -3  305.22   11.73
  -3   3  -3  296.07   12.16
  -3   3  -4  562.55   19.00
  -3   3  -4  559.63   19.18
  -3   3  -4  575.12   19.54
  -3   3  -4  577.45   19.57
  -3   3  -4  567.78   19.73
  -3   3  -5   28.72    3.25
  -3   3  -5   31.08    3.41
   3   3   5   39.22    3.20
  -3   3  -5   27.25    3.35
  -3   3  -6   26.75    3.25
  -3   3  -6   28.21    3.26
   3   3   6   18.29    2.36
  -3   3  -6   24.92    3.36
  -3   3  -7  139.70    7.85
  -3   3  -7  135.10    7.83
   3   3   7  141.65    7.14
  -3   3  -7  152.28    8.08
  -3   3  -7  141.44    8.14
   3   3   8  118.01    6.65
  -3   3  -8  121.66    7.38
  -3   3  -8  121.30    7.39
  -3   3  -8  142.42    7.95
  -3   3  -9   70.16    6.07
  -3   3  -9   84.12    6.12
  -3   3  -9   82.29    6.14
   3   3   9   62.20    4.92
   3   3   9   68.18    5.05
  -3   3  -9   87.02    6.08
  -3   3  -9   88.46    6.11
  -3   3 -10  201.02   10.30
  -3   3 -10  204.34   10.49
  -3   3 -10  202.70   10.43
   3   3  10  194.05    9.24
   3   3  10  185.53    9.23
  -3   3 -10  195.48    9.67
  -3   3 -11  462.28   18.17
  -3   3 -11  462.18   18.16
  -3   3 -11  417.68   17.19
  -3   3 -11  456.40   18.23
   3   3  11  441.95   16.72
   3   3  11  462.39   17.89
   3   3  12   72.46    5.32
   3   3  12   79.64    6.11
  -3   3 -13   76.22    6.22
  -3   3 -13   83.20    6.42
   3   3  14   34.81    3.55
  -3   3 -14   39.66    4.49
  -3   3 -14   37.75    4.29
  -3   3 -14   37.25    4.91
   3   3  15   63.71    4.51
  -3   3 -15   66.76    5.41
  -3   3 -15   60.00    5.09
  -3   3 -15   72.59    6.25
   3   3  16   59.77    4.03
  -3   3 -16   60.93    4.67
  -3   3 -16   56.05    4.62
  -3   3 -17   37.04    3.25
  -3   3 -17   33.70    3.26
  -3   4  18   13.56    2.28
  -3   4  17   22.99    3.24
  -3   4  16   65.02    5.58
   3   4 -16   61.54    4.40
  -3   4  16   71.33    5.56
  -3   4  15   38.84    4.84
   3   4 -15   44.02    3.89
  -3   4  15   40.12    4.68
   3   4 -14   52.96    4.61
  -3   4  14   72.63    6.24
  -3   4  13   43.62    5.00
  -3   4  13   50.17    5.48
  -3   4  12   29.86    4.52
  -3   4  11  699.42   25.21
  -3   4  11  646.68   24.12
  -3   4  11  666.18   25.03
  -3   4  11  722.66   25.75
  -3   4  10   64.45    5.95
  -3   4  10   56.11    5.78
  -3   4  10   58.88    5.92
  -3   4  10   53.40    5.02
  -3   4   9  321.93   13.50
  -3   4   9  319.18   14.54
  -3   4   9  314.09   14.33
  -3   4   9  293.02   13.25
  -3   4   9  320.80   13.26
  -3   4   8   10.11    2.67
  -3   4   8    9.31    2.29
  -3   4   8   11.48    2.53
  -3   4   7   36.13    3.94
  -3   4   7   39.19    4.00
  -3   4   7   37.86    4.13
  -3   4   7   35.35    4.43
  -3   4   6   45.05    4.43
  -3   4   6   37.58    3.93
  -3   4   5   51.81    4.67
  -3   4   5   51.95    4.47
  -3   4   4   50.36    4.11
  -3   4   4   48.02    3.95
  -3   4   3   23.10    2.98
  -3   4   3   28.81    3.12
  -3   4   3   28.78    3.40
  -3   4   2   95.09    5.78
  -3   4   2   96.55    6.03
  -3   4   2   88.02    5.68
  -3   4   2   87.33    6.02
  -3   4   1   10.55    2.44
  -3   4   1   14.63    2.56
  -3   4   0    0.17    1.52
  -3   4   0    3.80    1.86
  -3   4   0    1.91    1.98
  -3   4  -1  283.18   11.91
  -3   4  -1  314.31   12.53
  -3   4  -1  291.94   12.64
  -3   4  -1  270.95   11.26
  -3   4  -2  185.03    9.25
  -3   4  -2  195.10    9.69
  -3   4  -2  177.56    8.55
  -3   4  -3  497.49   18.26
  -3   4  -3  478.89   17.21
  -3   4  -3  473.60   17.42
  -3   4  -3  488.79   18.48
  -3   4  -4   64.04    4.93
  -3   4  -4   68.82    4.98
  -3   4  -5  176.95    8.81
  -3   4  -5  170.95    8.90
  -3   4  -6   40.52    4.60
  -3   4  -6   39.66    4.19
  -3   4  -6   45.25    4.40
  -3   4  -7   60.04    5.63
  -3   4  -7   55.67    5.02
  -3   4  -7   55.63    4.98
  -3   4  -8   15.37    2.93
   3   4   8    8.82    2.36
  -3   4  -8   13.34    3.29
  -3   4  -8   16.04    3.22
  -3   4  -9   94.91    6.80
  -3   4  -9   96.60    6.83
  -3   4  -9   90.64    7.17
   3   4   9   81.59    6.11
  -3   4  -9   92.36    6.71
  -3   4  -9   85.30    6.18
  -3   4 -10    1.82    2.32
  -3   4 -10    2.84    2.04
  -3   4 -11   31.06    3.74
  -3   4 -11   28.21    3.97
  -3   4 -11   32.64    4.01
  -3   4 -11   28.78    3.78
  -3   4 -12   33.18    4.14
  -3   4 -12   25.97    3.66
  -3   4 -12   35.15    3.93
  -3   4 -13  304.37   13.09
  -3   4 -13  282.13   13.09
  -3   4 -14   50.61    4.66
  -3   4 -14   49.89    4.53
  -3   4 -14   49.27    5.26
  -3   4 -15    2.97    1.78
  -3   4 -15    1.34    1.58
  -3   4 -16   20.19    2.61
  -3   4 -16   20.73    2.59
   3   5 -16   41.48    3.11
  -3   5  16   42.55    3.72
  -3   5  15   34.54    3.72
   3   5 -15   39.53    3.35
  -3   5  15   34.44    3.78
  -3   5  14    0.58    2.00
   3   5 -14    3.49    1.64
  -3   5  13   15.34    3.02
  -3   5  13   13.61    2.93
  -3   5  12   45.84    4.81
  -3   5  12   46.40    5.16
  -3   5  11  184.18   10.30
  -3   5  11  186.08   10.01
  -3   5  11  170.73    9.54
  -3   5  10   10.49    3.23
  -3   5  10    8.58    2.37
  -3   5  10   15.28    3.25
  -3   5  10   12.48    3.35
  -3   5   9    3.71    1.93
  -3   5   9    3.29    2.46
  -3   5   9    3.78    2.70
  -3   5   8   59.45    5.07
  -3   5   8   67.12    5.52
  -3   5   8   57.82    5.89
  -3   5   8   59.63    5.66
  -3   5   7  413.68   16.76
  -3   5   7  426.70   17.57
  -3   5   7  467.60   17.52
  -3   5   6  119.91    7.54
  -3   5   6  131.05    7.95
  -3   5   5  243.99   11.87
  -3   5   5  297.80   12.74
  -3   5   4  470.90   17.99
  -3   5   4  438.04   18.17
  -3   5   3  189.86   10.40
  -3   5   3  172.09    8.88
  -3   5   2  203.08   10.48
  -3   5   2  194.82    9.58
  -3   5   2  189.60    9.32
  -3   5   1   86.60    6.75
  -3   5   1   82.84    6.05
  -3   5   1   76.11    5.76
  -3   5   0   27.67    3.89
  -3   5   0   36.74    4.65
  -3   5   0   31.62    3.78
  -3   5  -1   32.90    4.17
  -3   5  -1   31.10    3.94
  -3   5  -1   34.91    4.60
  -3   5  -2  349.66   14.97
  -3   5  -2  321.36   14.00
  -3   5  -2  303.70   12.91
  -3   5  -3   38.59    4.84
  -3   5  -3   33.67    3.69
  -3   5  -3   33.38    4.19
  -3   5  -4 1096.92   36.76
  -3   5  -4 1209.71   38.77
  -3   5  -4 1189.20   39.06
  -3   5  -5  147.66    9.39
  -3   5  -5  135.52    7.77
  -3   5  -5  144.68    8.18
  -3   5  -6  424.94   17.25
  -3   5  -6  434.95   18.13
  -3   5  -6  405.78   16.20
  -3   5  -6  395.16   16.46
  -3   5  -7  170.25    9.44
  -3   5  -7  158.62    9.92
  -3   5  -7  154.69    8.68
  -3   5  -7  148.07    8.79
  -3   5  -8   66.64    5.80
  -3   5  -8   58.79    6.05
  -3   5  -9  201.26   10.56
  -3   5  -9  185.49    9.92
  -3   5  -9  194.69   10.37
  -3   5  -9  196.17   11.17
  -3   5 -10   35.20    4.25
  -3   5 -10   32.28    3.96
  -3   5 -10   30.79    4.07
  -3   5 -10   36.32    4.19
  -3   5 -11   46.27    4.62
  -3   5 -11   42.42    4.49
  -3   5 -11   41.99    4.61
  -3   5 -11   48.75    4.55
  -3   5 -12   12.51    2.71
  -3   5 -12   13.01    2.61
  -3   5 -12    9.56    2.20
  -3   5 -13   30.00    3.24
  -3   5 -13   33.53    3.79
  -3   5 -14    0.40    1.18
  -3   5 -14    0.49    1.60
  -3   5 -15   16.40    2.38
  -3   6  14    5.00    1.87
   3   6 -14    3.91    1.31
   3   6 -13   17.32    2.31
  -3   6  12   15.59    2.68
  -3   6  12   18.53    3.05
  -3   6  11   24.47    3.38
  -3   6  11   28.23    3.68
  -3   6  10   99.05    6.82
  -3   6  10   95.42    6.52
  -3   6  10   92.94    6.24
  -3   6   9   38.33    4.61
  -3   6   9   37.88    4.36
  -3   6   9   34.80    4.11
  -3   6   8   14.13    3.16
  -3   6   8   12.97    3.41
  -3   6   8   19.44    3.09
  -3   6   8   16.14    3.35
  -3   6   7   79.07    6.55
  -3   6   7   99.71    6.72
  -3   6   7   80.75    5.77
  -3   6   7   81.60    6.30
  -3   6   6  115.50    7.55
  -3   6   6   95.97    7.39
  -3   6   6  119.54    7.67
  -3   6   6  110.59    7.06
  -3   6   5   26.70    4.00
  -3   6   4   34.65    4.50
  -3   6   3    4.28    2.44
  -3   6   2  137.29    9.07
  -3   6   2  174.83   10.27
  -3   6   1  159.74    8.98
  -3   6   1  161.05   10.01
  -3   6   0   62.23    5.94
  -3   6   0   57.26    5.24
  -3   6   0   61.33    6.36
  -3   6   0   52.47    4.91
  -3   6  -1   14.67    3.22
  -3   6  -1   20.62    3.30
  -3   6  -1   15.95    3.75
  -3   6  -2   52.75    5.11
  -3   6  -2   55.27    5.93
  -3   6  -3   48.61    4.98
  -3   6  -3   53.51    5.78
  -3   6  -4  183.82    9.92
  -3   6  -4  170.74   10.35
  -3   6  -4  182.21   10.77
  -3   6  -5   73.70    5.57
  -3   6  -5   76.51    6.19
  -3   6  -5   79.02    6.94
  -3   6  -6   69.75    5.50
  -3   6  -6   66.95    5.76
  -3   6  -6   70.87    6.55
  -3   6  -7    0.62    1.57
  -3   6  -7   -0.19    1.47
  -3   6  -7    0.23    2.04
  -3   6  -7    0.55    2.16
  -3   6  -8   34.51    3.75
  -3   6  -8   36.05    3.99
  -3   6  -8   44.55    4.61
  -3   6  -8   37.40    4.74
  -3   6  -9   15.76    2.85
  -3   6  -9   18.43    3.28
  -3   6  -9   17.90    2.81
  -3   6  -9   13.53    2.94
  -3   6  -9   13.90    3.22
  -3   6 -10    0.79    1.77
  -3   6 -10    1.06    1.74
  -3   6 -10    0.37    1.97
  -3   6 -11   21.48    3.00
  -3   6 -11   21.99    2.96
  -3   6 -11   20.12    2.85
  -3   6 -12    1.95    1.53
  -3   6 -13    2.66    1.40
   3   7 -12   10.96    1.58
   3   7 -11   34.60    2.86
  -3   7  11   26.52    2.68
  -3   7  10    5.24    1.87
  -3   7   9   47.40    4.28
  -3   7   9   46.11    4.02
  -3   7   8   22.16    2.99
  -3   7   8   26.57    3.43
  -3   7   7    8.46    2.58
  -3   7   7    4.85    2.31
  -3   7   7    7.72    2.39
  -3   7   6   79.21    6.03
  -3   7   6   77.12    5.24
  -3   7   6   76.00    5.73
  -3   7   6   93.90    6.75
  -3   7   5   18.12    2.92
  -3   7   5   22.63    3.45
  -3   7   5   23.43    3.81
  -3   7   4   25.22    3.42
  -3   7   4   24.42    3.96
  -3   7   3   24.27    3.51
  -3   7   3   27.12    4.11
  -3   7   2   31.66    4.49
  -3   7   1   53.86    5.59
  -3   7   0  139.78    8.67
  -3   7   0  111.18    6.94
  -3   7  -1   50.32    5.44
  -3   7  -1   37.14    3.92
  -3   7  -1   43.85    4.39
  -3   7  -2   63.34    5.17
  -3   7  -2   71.18    6.14
  -3   7  -2   80.56    6.66
  -3   7  -2   70.97    5.53
  -3   7  -3   74.26    6.41
  -3   7  -3   67.08    5.31
  -3   7  -3   73.00    5.57
  -3   7  -4   32.11    4.25
  -3   7  -4   26.79    3.49
  -3   7  -4   33.87    3.90
  -3   7  -5   14.17    3.06
  -3   7  -5   14.93    2.80
  -3   7  -5   15.90    2.92
  -3   7  -6  104.51    7.17
  -3   7  -6  108.45    6.69
  -3   7  -6   99.27    6.45
  -3   7  -7   60.56    4.84
  -3   7  -7   58.16    4.71
  -3   7  -8   98.69    5.97
  -3   7  -8   91.00    5.82
  -3   7  -9   28.20    3.20
  -3   7  -9   30.28    3.23
  -3   7 -10   26.89    2.86
  -3   8   7   42.74    3.31
  -3   8   6    7.74    1.99
  -3   8   5    0.94    1.68
  -3   8   4    2.74    1.36
  -3   8   3   22.85    2.69
  -3   8   2   14.68    2.40
  -3   8   1   11.00    2.27
  -3   8   0   33.40    3.41
  -3   8  -1   27.73    2.69
  -3   8  -2    0.59    1.32
  -3   8  -3    6.76    1.81
  -3   8  -4   13.70    2.13
  -3   8  -5    6.17    1.63
  -3   8  -6    9.24    1.73
   4  -8  -5   16.41    1.73
   4  -8  -4    3.74    1.12
   4  -8  -3    5.32    1.21
   4  -8  -3    8.61    1.78
   4  -8  -2    4.70    1.14
   4  -8  -2    5.57    1.68
   4  -8  -1    5.10    1.70
   4  -7 -11   13.92    2.09
   4  -7 -10   10.35    1.94
   4  -7  -9   19.84    2.61
   4  -7  -8   41.11    3.75
   4  -7  -7   38.12    3.72
   4  -7  -7   36.30    3.64
   4  -7  -6   47.94    4.30
   4  -7  -6   48.72    4.36
   4  -7  -5   63.28    5.03
   4  -7  -5   72.67    5.42
   4  -7  -4   30.27    3.57
   4  -7  -4   28.56    3.74
   4  -7  -3   20.34    3.09
   4  -7  -3   25.66    3.66
   4  -7  -2    3.91    1.90
   4  -7  -2    3.13    2.45
   4  -7  -1    8.99    2.17
   4  -7  -1    5.56    2.43
   4  -7  -1    8.94    2.91
   4  -7   0    4.16    2.34
   4  -7   0    0.99    2.14
   4  -7   0    4.72    2.56
   4  -7   1   17.34    3.11
   4  -7   1   23.26    3.51
   4  -7   1   25.81    3.82
   4  -7   2    6.97    2.33
   4  -7   2    7.34    2.40
   4  -7   2   10.26    2.93
   4  -7   3    1.69    1.74
   4  -7   3    2.87    1.92
   4  -7   3    2.23    2.07
   4  -7   4    3.47    1.85
   4  -7   4    5.73    2.13
   4  -7   5    3.03    1.86
   4  -7   5    3.10    1.78
   4  -7   6    7.46    1.98
   4  -7   6    8.01    2.13
   4  -7   7   50.42    4.08
   4  -7   7   48.58    3.91
   4  -7   8    8.45    1.84
   4  -6 -14   25.73    2.73
   4  -6 -13    3.41    1.73
   4  -6 -12    2.31    1.80
   4  -6 -11   23.58    3.30
   4  -6 -10   35.41    3.78
   4  -6 -10   40.96    4.33
   4  -6  -9   17.59    3.14
   4  -6  -9   17.87    3.34
   4  -6  -8  168.39    9.12
   4  -6  -8  149.96    9.03
   4  -6  -7   36.06    4.49
   4  -6  -6    4.81    2.81
   4  -6  -5  114.52    7.93
   4  -6  -5  104.57    7.55
   4  -6  -4  188.25   10.58
   4  -6  -4  198.81    9.84
   4  -6  -4  205.67   11.15
   4  -6  -3   28.56    4.05
   4  -6  -3   24.48    4.32
   4  -6  -3   22.84    4.06
   4  -6  -3   31.78    3.68
   4  -6  -2   52.88    5.16
   4  -6  -2   52.14    4.61
   4  -6  -2   42.07    5.56
   4  -6  -2   43.60    5.60
   4  -6  -1   42.27    5.69
   4  -6  -1   43.70    5.73
   4  -6   0   84.85    7.44
   4  -6   0   79.80    7.12
   4  -6   1   19.75    4.35
   4  -6   1   28.40    4.58
   4  -6   2   10.89    3.08
   4  -6   2    9.30    3.02
   4  -6   3   11.57    3.43
   4  -6   3   10.55    2.93
   4  -6   3    8.90    2.91
   4  -6   4   43.19    5.22
   4  -6   4   37.72    4.73
   4  -6   4   38.09    4.72
  -4  -6  -5   47.80    3.72
   4  -6   5   55.34    5.70
   4  -6   5   54.45    5.45
   4  -6   5   60.89    5.54
   4  -6   6  109.55    7.65
   4  -6   6  117.23    7.77
   4  -6   7  122.32    7.89
   4  -6   7  111.03    7.44
   4  -6   8    5.81    2.48
   4  -6   8    5.12    2.25
   4  -6   9   20.48    3.22
   4  -6   9   18.43    3.02
   4  -6  10   17.20    2.80
   4  -6  10   17.06    2.62
   4  -6  11   -1.03    1.51
   4  -5 -16   15.78    2.50
   4  -5 -15    0.59    1.21
   4  -5 -15    1.42    1.64
   4  -5 -14   13.87    2.46
   4  -5 -14   12.18    2.65
   4  -5 -13    0.98    1.78
   4  -5 -13    1.11    1.83
   4  -5 -13    0.81    2.02
   4  -5 -12   67.63    5.65
   4  -5 -12   63.51    5.65
   4  -5 -11   13.44    3.13
   4  -5 -10  105.76    7.82
   4  -5 -10   95.75    7.49
   4  -5  -9   12.02    3.16
   4  -5  -9    7.75    3.15
   4  -5  -8   19.40    4.01
   4  -5  -7   22.69    4.16
   4  -5  -7   16.67    3.78
   4  -5  -6    5.77    2.98
   4  -5  -6    7.16    3.05
   4  -5  -6    6.98    3.15
   4  -5  -5   42.76    5.28
   4  -5  -5   56.70    5.35
   4  -5  -5   56.90    5.16
   4  -5  -5   44.20    5.60
   4  -5  -4  104.30    7.80
   4  -5  -4  104.59    7.56
   4  -5  -4  105.88    7.97
   4  -5  -4  110.56    7.17
   4  -5  -4  112.36    7.55
   4  -5  -4  112.89    8.32
   4  -5  -3   64.94    6.11
   4  -5  -3   69.49    5.89
   4  -5  -3   61.59    5.29
   4  -5  -3   71.41    6.74
   4  -5  -3   60.46    6.01
   4  -5  -3   73.13    6.67
   4  -5  -2   35.30    4.33
   4  -5  -2   36.08    4.08
   4  -5  -2   41.28    5.43
   4  -5  -2   20.52    4.83
   4  -5  -2   37.38    5.38
   4  -5  -1   27.16    3.70
   4  -5  -1   31.45    4.12
   4  -5  -1   41.83    5.50
   4  -5  -1   25.52    5.04
   4  -5  -1   24.46    5.05
   4  -5   0  129.76    7.70
   4  -5   0  154.34    9.94
   4  -5   0  140.35    9.38
   4  -5   0  120.41    8.81
  -4  -5  -1   13.16    2.12
   4  -5   1    8.74    3.96
   4  -5   1   16.23    4.07
  -4  -5  -2  121.29    6.33
   4  -5   2  112.83    8.38
   4  -5   2  106.46    8.13
   4  -5   2  103.02    7.89
  -4  -5  -3   35.22    3.35
   4  -5   3   24.90    4.63
   4  -5   3   22.87    4.19
   4  -5   3   21.12    3.92
   4  -5   4   33.22    5.00
  -4  -5  -4   21.31    2.74
   4  -5   5   94.73    7.84
  -4  -5  -5   95.94    5.95
   4  -5   6    3.05    2.48
   4  -5   6    6.45    3.00
   4  -5   7  167.88   10.42
  -4  -5  -8   42.21    3.85
   4  -5   8   23.34    4.16
  -4  -5  -9  143.02    7.47
   4  -5   9  135.07    8.99
   4  -5  10   64.16    5.94
   4  -5  11   33.67    4.26
   4  -5  12   32.30    3.87
   4  -5  13    5.07    1.88
   4  -4 -18    0.61    1.58
   4  -4 -17   29.73    3.19
   4  -4 -16   16.59    2.92
   4  -4 -16   18.72    2.44
   4  -4 -15    4.03    1.83
  -4  -4  15    5.39    2.06
   4  -4 -14   13.51    2.76
  -4  -4  14   14.28    2.78
   4  -4 -13   22.33    3.54
  -4  -4  13   23.61    3.29
  -4  -4  13   24.28    3.47
   4  -4 -12  159.55    9.53
  -4  -4  12  172.03    9.14
  -4  -4  12  181.29    9.47
  -4  -4  11   61.56    5.32
  -4  -4  11   50.32    4.99
   4  -4 -10   93.19    7.32
   4  -4  -9  105.51    7.86
  -4  -4   9  109.10    7.06
  -4  -4   9  106.22    7.18
   4  -4  -8  187.44   10.29
   4  -4  -8  163.24   10.29
  -4  -4   8  198.17    9.76
   4  -4  -7   61.54    6.43
   4  -4  -7   68.06    5.76
   4  -4  -7   67.54    5.98
   4  -4  -7   68.45    6.41
   4  -4  -6   21.24    3.97
   4  -4  -6   23.86    3.68
   4  -4  -6   23.73    3.53
   4  -4  -6   27.60    4.29
  -4  -4   6   23.24    3.28
   4  -4  -5  176.09   10.61
   4  -4  -5  200.48   10.49
   4  -4  -5  200.88   10.28
   4  -4  -5  208.54   11.17
  -4  -4   5  209.66    9.76
   4  -4  -4  110.94    7.48
   4  -4  -4  100.57    7.61
   4  -4  -4  100.64    7.54
   4  -4  -4  115.21    7.92
   4  -4  -4  112.06    7.46
   4  -4  -4  115.41    7.37
  -4  -4   4  118.87    6.72
   4  -4  -3   10.94    2.60
   4  -4  -3   11.86    2.92
   4  -4  -3   10.51    3.12
  -4  -4   3   13.60    2.44
   4  -4  -2  101.13    6.52
   4  -4  -2  104.89    7.76
   4  -4  -2   84.88    6.97
   4  -4  -2   84.67    6.86
  -4  -4   2   83.99    5.05
   4  -4  -1  167.69    9.29
   4  -4  -1  182.13   10.53
   4  -4  -1  162.28    9.71
   4  -4  -1  173.90   10.22
  -4  -4   1  195.56    8.32
   4  -4   0   57.16    5.45
   4  -4   0   60.57    6.16
   4  -4   1  144.32    8.37
   4  -4   1  166.13    9.80
   4  -4   1  155.10    9.38
   4  -4   1  142.55    8.87
  -4  -4  -1  137.34    7.20
   4  -4   2  106.47    7.34
   4  -4   2  119.83    8.49
   4  -4   2  130.01    8.70
   4  -4   2  116.22    8.02
   4  -4   3  804.92   28.31
  -4  -4  -3  840.04   27.31
  -4  -4  -3  840.98   27.69
   4  -4   3  875.43   30.24
   4  -4   3  840.69   30.01
   4  -4   3  812.20   29.28
   4  -4   4  313.68   14.95
  -4  -4  -4  429.93   15.38
  -4  -4  -4  453.12   15.44
   4  -4   4  356.83   16.82
   4  -4   4  350.94   16.69
   4  -4   5  555.32   19.95
  -4  -4  -5  451.20   18.21
   4  -4   5  583.86   21.93
  -4  -4  -5  468.34   19.19
   4  -4   5  596.07   21.89
  -4  -4  -5  511.14   18.73
  -4  -4  -6  152.87    7.92
  -4  -4  -6  149.21    7.74
  -4  -4  -6  144.07    8.38
   4  -4   6  130.74    9.19
   4  -4   6  120.49    7.94
   4  -4   6  135.28    9.67
   4  -4   6  113.86    8.80
  -4  -4  -7  501.32   18.15
   4  -4   7  490.73   19.99
   4  -4   7  500.65   20.82
  -4  -4  -7  478.08   18.68
  -4  -4  -8   16.92    2.84
   4  -4   8   15.52    3.01
  -4  -4  -9   15.12    2.97
   4  -4   9    9.92    3.44
  -4  -4 -10   91.53    6.46
   4  -4  10   93.11    7.82
  -4  -4 -10   95.18    6.18
  -4  -4 -11   97.81    6.60
  -4  -4 -11  107.66    6.53
  -4  -4 -12    8.66    2.11
   4  -4  12   10.16    3.07
   4  -4  13    7.45    2.64
   4  -4  14    8.12    2.39
   4  -4  14    6.88    2.39
   4  -4  15    8.18    2.00
   4  -3 -19   11.26    2.22
  -4  -3  18   22.63    2.65
  -4  -3  17   93.92    5.80
  -4  -3  16    2.68    2.09
  -4  -3  15   -0.53    1.73
   4  -3 -15    1.07    1.68
  -4  -3  15   -0.80    2.18
  -4  -3  14    3.37    2.13
  -4  -3  14    3.21    2.26
   4  -3 -14    5.52    2.14
  -4  -3  13    2.90    2.22
  -4  -3  13    2.10    2.00
  -4  -3  13    1.70    2.00
   4  -3 -13    2.45    1.93
   4  -3 -13    1.81    1.53
  -4  -3  12   57.34    5.30
   4  -3 -12   59.49    4.82
   4  -3 -12   50.03    5.11
   4  -3 -11   18.02    3.37
  -4  -3  11   22.43    3.69
  -4  -3  11   20.28    3.43
  -4  -3  11   17.42    3.37
   4  -3 -11   22.38    3.06
  -4  -3  11   17.53    3.26
  -4  -3  10  274.62   12.61
   4  -3 -10  219.32   11.63
  -4  -3  10  300.70   12.89
  -4  -3  10  289.84   12.50
  -4  -3  10  283.47   12.60
   4  -3 -10  247.50   11.30
   4  -3 -10  228.83   12.08
   4  -3  -9  145.99    8.23
  -4  -3   9  104.34    7.46
  -4  -3   9  126.32    7.74
  -4  -3   9  133.56    8.06
   4  -3  -9  163.65    7.99
   4  -3  -9  137.82    8.55
   4  -3  -8  220.33   11.01
   4  -3  -8  227.25   11.36
  -4  -3   8  225.81   10.80
   4  -3  -8  214.86   11.12
  -4  -3   8  234.35   10.84
  -4  -3   8  225.26   10.71
   4  -3  -8  213.30   10.60
   4  -3  -7  135.14    8.21
   4  -3  -7  157.79    8.85
  -4  -3   7  157.97    8.38
   4  -3  -7  126.32    8.26
  -4  -3   7  153.40    8.12
   4  -3  -7  141.79    8.02
   4  -3  -6  171.52    9.87
  -4  -3   6  203.32    9.82
   4  -3  -6  171.85    9.18
  -4  -3   6  213.88    9.74
   4  -3  -6  183.98    9.86
   4  -3  -6  193.83    9.87
   4  -3  -5  130.21    8.06
   4  -3  -5  125.09    7.22
  -4  -3   5  118.86    7.14
  -4  -3   5  124.26    6.99
  -4  -3   5  138.73    7.72
   4  -3  -5  127.59    7.71
   4  -3  -5  137.45    7.79
   4  -3  -4   85.68    6.26
  -4  -3   4  107.27    6.43
   4  -3  -4   82.10    5.61
  -4  -3   4  100.78    5.83
   4  -3  -4   87.44    6.08
   4  -3  -4   86.37    5.53
   4  -3  -4   91.22    6.13
   4  -3  -4   90.70    6.54
  -4  -3   3   50.39    4.32
   4  -3  -3   43.84    3.86
  -4  -3   3   42.20    3.68
   4  -3  -3   40.43    3.99
   4  -3  -3   39.89    4.45
   4  -3  -3   42.41    3.78
   4  -3  -3   39.58    4.12
   4  -3  -2   94.09    6.28
   4  -3  -2   95.72    6.70
   4  -3  -2   77.25    5.97
  -4  -3   2  108.49    5.74
   4  -3  -2   93.68    5.98
   4  -3  -2   89.77    5.85
   4  -3  -1   58.74    4.82
   4  -3  -1   63.56    5.07
   4  -3  -1   68.20    5.75
   4  -3  -1   61.64    5.36
  -4  -3   1   71.84    5.03
  -4  -3   1   55.87    4.68
   4  -3  -1   67.70    5.44
   4  -3   0   51.52    5.15
  -4  -3   0   40.00    3.86
   4  -3   0   28.05    4.24
   4  -3   0   41.62    4.63
  -4  -3   0   36.11    3.73
   4  -3   0   39.23    4.28
   4  -3   1   66.84    5.81
   4  -3   1   70.86    5.46
   4  -3   1   66.28    5.60
   4  -3   1   52.84    4.95
   4  -3   1   65.86    4.95
  -4  -3  -1   70.15    5.03
  -4  -3  -1   75.59    4.99
  -4  -3  -2  271.03   10.30
  -4  -3  -2  251.72   10.25
   4  -3   2  204.87   10.43
   4  -3   2  195.41   10.70
   4  -3   2  188.15   10.10
  -4  -3  -2  258.58   11.18
  -4  -3  -2  251.04   10.51
   4  -3   2  202.67    9.78
   4  -3   2  209.19   11.10
  -4  -3  -3  137.60    7.59
   4  -3   3  163.22    8.85
   4  -3   3  163.75    9.33
  -4  -3  -3  136.39    8.06
  -4  -3  -3  139.01    7.74
   4  -3   3  165.79    8.16
   4  -3   3  176.97    9.61
  -4  -3  -4   82.67    5.73
   4  -3   4  101.55    6.91
   4  -3   4  100.53    7.65
  -4  -3  -4   93.05    6.48
  -4  -3  -4   88.05    5.95
   4  -3   4  106.41    6.33
   4  -3   4  117.02    7.70
  -4  -3  -5  120.93    6.82
   4  -3   5  104.99    7.27
   4  -3   5  110.61    8.14
   4  -3   5  108.14    6.58
  -4  -3  -5  115.92    7.31
  -4  -3  -5  106.68    6.67
   4  -3   5  101.75    7.47
   4  -3   6  105.07    6.69
   4  -3   6  112.99    7.91
   4  -3   6  124.34    8.86
   4  -3   6  120.93    7.17
  -4  -3  -6  152.41    8.40
  -4  -3  -6  144.97    7.76
  -4  -3  -6  156.14    7.87
  -4  -3  -7  127.69    7.37
   4  -3   7  147.16    9.59
   4  -3   7  148.16    7.86
  -4  -3  -7  116.67    7.82
   4  -3   7  140.52    7.49
  -4  -3  -7  116.28    7.37
  -4  -3  -8   44.97    4.24
   4  -3   8   50.22    5.73
   4  -3   8   42.53    4.16
  -4  -3  -8   41.77    4.61
   4  -3   8   42.71    4.13
  -4  -3  -8   39.30    4.11
   4  -3   9  110.41    6.94
   4  -3   9  105.76    6.65
   4  -3   9  118.05    8.63
  -4  -3  -9  107.51    7.46
  -4  -3  -9  102.46    6.62
   4  -3  10    4.63    1.94
  -4  -3 -10    4.64    1.88
   4  -3  11  100.36    8.00
  -4  -3 -11  104.90    7.25
   4  -3  12  116.03    6.84
  -4  -3 -12  106.54    7.10
   4  -3  12  114.98    8.24
  -4  -3 -12  106.46    6.47
   4  -3  13   14.51    3.32
  -4  -3 -13   16.28    2.90
   4  -3  14   67.57    5.82
  -4  -3 -14   63.97    4.82
   4  -3  15   25.34    3.42
   4  -3  16   29.07    3.18
  -4  -2  18   15.88    2.63
  -4  -2  18   16.96    2.44
  -4  -2  17    7.79    1.87
  -4  -2  17    4.94    2.20
  -4  -2  17    5.97    2.10
  -4  -2  16    9.55    2.32
  -4  -2  16   13.13    2.92
  -4  -2  16    7.83    2.54
  -4  -2  15  108.54    6.90
  -4  -2  15  109.58    7.47
  -4  -2  15  107.24    7.45
  -4  -2  14  118.73    7.49
   4  -2 -14  111.74    7.06
  -4  -2  14  128.45    8.13
  -4  -2  13   97.77    7.43
   4  -2 -12  212.07   10.37
  -4  -2  12  204.14   11.40
  -4  -2  12  222.85   11.05
  -4  -2  12  230.85   11.46
  -4  -2  11   32.55    4.09
  -4  -2  11   28.80    4.02
   4  -2 -11   18.53    3.00
  -4  -2  11   31.17    4.27
  -4  -2  10 1213.06   39.42
  -4  -2  10 1245.24   39.74
  -4  -2  10 1255.81   40.42
   4  -2 -10 1226.39   38.84
  -4  -2  10 1219.69   40.51
  -4  -2   9   54.59    5.02
  -4  -2   9   57.41    5.08
   4  -2  -9   65.34    5.65
  -4  -2   9   53.67    5.32
  -4  -2   9   50.87    5.22
  -4  -2   9   63.14    5.30
  -4  -2   8  174.35    9.00
  -4  -2   8  173.05    9.02
   4  -2  -8  160.48    9.10
   4  -2  -8  167.62    9.30
  -4  -2   8  165.14    9.31
  -4  -2   8  178.43    9.63
  -4  -2   8  192.67    9.43
   4  -2  -7   73.82    5.71
   4  -2  -7   75.55    5.73
  -4  -2   7   68.01    5.14
  -4  -2   7   73.51    5.33
  -4  -2   7   73.25    5.72
  -4  -2   7   84.66    5.86
  -4  -2   7   64.91    5.46
   4  -2  -7   65.10    5.19
  -4  -2   6  441.96   16.10
  -4  -2   6  467.29   16.21
   4  -2  -6  440.92   16.74
   4  -2  -6  424.69   16.62
   4  -2  -6  369.43   15.67
  -4  -2   6  485.50   16.90
   4  -2  -6  402.80   16.15
  -4  -2   6  437.73   16.80
   4  -2  -5  101.47    6.47
  -4  -2   5  110.95    6.33
   4  -2  -5  114.31    6.44
  -4  -2   5  114.69    6.60
   4  -2  -5  110.13    6.61
   4  -2  -5  116.92    6.87
   4  -2  -5  111.11    6.59
   4  -2  -4   20.44    2.89
   4  -2  -4   21.70    2.86
   4  -2  -4   26.22    3.21
  -4  -2   4   32.16    3.36
  -4  -2   4   32.16    3.25
   4  -2  -4   26.68    3.15
   4  -2  -4   22.48    3.07
   4  -2  -3  236.32   10.49
  -4  -2   3  264.97   10.74
   4  -2  -3  236.57   10.62
  -4  -2   3  253.38   10.48
  -4  -2   3  260.72   10.28
   4  -2  -3  254.12   10.82
   4  -2  -3  227.70   10.55
   4  -2  -2  173.01    8.55
  -4  -2   2  208.52    9.04
   4  -2  -2  160.75    8.64
  -4  -2   2  223.95    9.06
  -4  -2   2  208.80    8.48
   4  -2  -2  182.43    8.89
   4  -2  -2  178.66    8.93
  -4  -2   1  100.96    6.24
   4  -2  -1  121.83    7.04
  -4  -2   1  118.13    6.34
  -4  -2   1  119.05    5.98
   4  -2  -1  120.42    7.04
   4  -2  -1  112.09    6.86
   4  -2   0   91.05    6.07
  -4  -2   0   76.29    5.35
  -4  -2   0   81.69    5.45
   4  -2   0   77.17    5.68
  -4  -2   0   87.96    5.36
   4  -2   0   89.03    5.90
   4  -2   1   39.09    4.24
   4  -2   1   38.76    3.91
  -4  -2  -1   43.11    3.99
  -4  -2  -1   41.61    3.74
  -4  -2  -1   45.81    3.71
   4  -2   1   40.74    4.05
   4  -2   2  371.91   14.86
   4  -2   2  406.36   15.00
   4  -2   2  355.45   14.61
  -4  -2  -2  368.30   14.49
  -4  -2  -2  357.45   14.09
   4  -2   2  363.72   14.69
  -4  -2  -2  375.43   13.74
   4  -2   3  211.37   10.61
   4  -2   3  199.71    9.86
  -4  -2  -3  204.35    9.78
  -4  -2  -3  193.07    8.72
  -4  -2  -4   41.45    4.16
   4  -2   4   30.86    4.15
   4  -2   4   28.81    3.54
  -4  -2  -5  270.79   12.10
  -4  -2  -5  258.11   11.15
   4  -2   5  250.87   12.40
   4  -2   5  282.76   12.05
   4  -2   6  120.67    7.03
  -4  -2  -6   96.67    6.07
  -4  -2  -6   98.82    6.75
  -4  -2  -6   92.59    6.50
   4  -2   6  105.04    7.42
   4  -2   7   29.43    3.66
   4  -2   7   26.14    4.16
  -4  -2  -7   29.70    3.29
  -4  -2  -7   23.43    3.62
  -4  -2  -8  172.74    9.68
   4  -2   8  188.17   10.44
   4  -2   8  180.09    9.46
   4  -2   8  175.89    9.10
  -4  -2  -8  167.03    8.57
  -4  -2  -9    9.19    2.59
   4  -2   9    6.51    2.73
   4  -2   9    6.78    2.19
   4  -2   9    8.53    2.41
  -4  -2  -9   12.37    2.35
  -4  -2 -10    5.33    2.34
   4  -2  10    6.10    2.64
   4  -2  10    5.84    2.27
  -4  -2 -10    4.45    1.76
   4  -2  10    9.23    2.52
   4  -2  11   26.12    3.78
   4  -2  11   33.22    4.16
  -4  -2 -12  226.77   11.90
   4  -2  12  243.19   12.57
   4  -2  13   16.97    3.11
  -4  -2 -13   10.47    2.11
  -4  -2 -13   12.27    2.89
   4  -2  13   10.29    3.04
  -4  -2 -14   77.09    5.84
   4  -2  14   79.86    5.71
   4  -2  14   61.50    5.67
  -4  -2 -15   26.40    3.29
   4  -2  15   34.68    3.62
   4  -2  15   23.62    3.42
  -4  -2 -16   13.80    2.24
   4  -2  16   15.22    2.56
   4  -2  16   12.42    2.38
  -4  -1  20   57.20    3.56
  -4  -1  19   17.86    2.57
  -4  -1  19   19.73    2.57
  -4  -1  18   33.97    3.74
  -4  -1  18   29.69    3.51
  -4  -1  17   -0.20    2.02
  -4  -1  17    1.22    1.93
  -4  -1  16    7.00    2.05
  -4  -1  16    6.91    2.71
  -4  -1  15   10.50    2.72
   4  -1 -15    4.95    2.54
  -4  -1  15    9.12    2.48
  -4  -1  15   12.90    3.14
   4  -1 -14   25.18    3.45
  -4  -1  14   18.05    3.23
  -4  -1  14   21.22    3.87
  -4  -1  13    9.68    2.91
  -4  -1  13   10.39    3.17
   4  -1 -13   10.67    2.59
  -4  -1  13   14.24    3.14
  -4  -1  12  196.73   10.22
  -4  -1  12  180.81   10.57
  -4  -1  12  184.08   10.44
   4  -1 -12  205.71   10.08
  -4  -1  11    6.89    3.01
   4  -1 -11    5.45    2.06
  -4  -1  11    7.84    2.56
  -4  -1  11    9.11    2.79
  -4  -1  10   90.04    6.04
  -4  -1  10   75.09    5.93
  -4  -1  10   78.00    6.50
  -4  -1   9  215.34   10.01
  -4  -1   9  186.18    9.63
  -4  -1   9  192.06   10.54
  -4  -1   8   80.44    5.63
  -4  -1   8   78.16    6.09
   4  -1  -8   72.57    5.70
   4  -1  -8   72.29    5.59
  -4  -1   8   87.20    5.85
  -4  -1   7  118.11    6.80
  -4  -1   7  116.73    7.53
  -4  -1   7  122.14    7.53
  -4  -1   7  125.11    6.93
   4  -1  -7  120.15    7.13
   4  -1  -7  128.09    7.40
   4  -1  -6  490.72   18.21
  -4  -1   6  535.91   19.36
  -4  -1   6  532.29   18.42
  -4  -1   6  504.77   18.13
   4  -1  -6  515.78   18.58
   4  -1  -6  516.95   18.67
  -4  -1   5  426.76   15.72
   4  -1  -5  448.75   16.29
  -4  -1   5  442.25   16.74
  -4  -1   5  432.42   16.01
   4  -1  -5  435.74   16.26
   4  -1  -5  461.61   16.46
  -4  -1   4  104.70    5.72
   4  -1  -4   93.26    5.86
  -4  -1   4   95.56    5.63
  -4  -1   4   98.42    5.59
   4  -1  -4   93.98    5.79
   4  -1  -4   89.56    5.76
   4  -1  -3  354.20   13.77
  -4  -1   3  358.56   13.49
  -4  -1   3  379.42   13.65
  -4  -1   3  383.15   13.40
   4  -1  -3  348.44   13.67
   4  -1  -3  339.60   13.61
  -4  -1   2  686.02   22.98
   4  -1  -2  683.14   23.22
  -4  -1   2  681.27   22.73
  -4  -1   2  711.25   22.52
   4  -1  -2  744.91   23.63
  -4  -1   1  235.71   10.72
  -4  -1   1  220.70   10.33
  -4  -1   1  291.27   11.18
   4  -1  -1  260.42   11.40
   4  -1  -1  275.16   11.75
  -4  -1   0   88.68    5.72
  -4  -1   0  115.73    6.09
  -4  -1   0  118.73    5.70
   4  -1   0  101.13    6.30
   4  -1   0  127.01    7.06
  -4  -1  -1    0.79    1.41
   4  -1   1   -0.35    2.14
   4  -1   1    0.48    1.55
  -4  -1  -1    2.30    1.56
  -4  -1  -2   59.67    4.21
  -4  -1  -2   55.15    4.41
  -4  -1  -2   62.48    4.73
   4  -1   3    8.50    2.20
   4  -1   3    9.73    2.44
  -4  -1  -3    9.11    1.98
  -4  -1  -3    6.50    2.08
  -4  -1  -3    8.18    2.09
  -4  -1  -4  117.76    6.55
   4  -1   4   98.04    6.59
   4  -1   4  120.66    7.22
  -4  -1  -4  106.06    6.02
  -4  -1  -4  118.35    6.83
  -4  -1  -4  116.57    6.69
  -4  -1  -5   13.86    2.62
   4  -1   5   10.19    2.48
   4  -1   5   13.84    2.65
  -4  -1  -5   12.31    2.12
  -4  -1  -5   14.82    2.67
  -4  -1  -5   11.82    2.36
  -4  -1  -6   -0.20    1.84
   4  -1   6    0.83    1.69
   4  -1   6    3.68    1.91
  -4  -1  -6    1.59    1.73
  -4  -1  -6    0.78    1.66
  -4  -1  -6    1.22    1.22
  -4  -1  -7   13.82    2.90
   4  -1   7   17.95    3.07
   4  -1   7    9.96    2.62
  -4  -1  -7   19.33    3.17
  -4  -1  -7   13.45    2.25
  -4  -1  -7   14.89    2.84
   4  -1   8   71.66    5.89
  -4  -1  -8   80.24    6.03
  -4  -1  -8   70.73    5.93
   4  -1   8   71.59    5.90
  -4  -1  -8   82.44    5.26
  -4  -1  -9   44.77    3.97
   4  -1   9   39.34    4.51
   4  -1   9   44.00    4.75
   4  -1   9   45.93    4.65
  -4  -1  -9   46.92    4.91
  -4  -1  -9   45.78    5.18
  -4  -1  -9   53.62    4.97
  -4  -1 -10    4.85    1.73
  -4  -1 -10    4.24    2.72
   4  -1  10    3.10    1.96
   4  -1  10    2.66    2.13
  -4  -1 -10    3.24    2.19
   4  -1  10    3.46    2.23
  -4  -1 -10    4.14    2.10
  -4  -1 -11   94.92    5.97
   4  -1  11   89.86    6.96
   4  -1  11  108.38    7.59
  -4  -1 -11   91.97    7.06
  -4  -1 -11  100.99    8.11
   4  -1  11  113.75    7.51
  -4  -1 -11   97.35    6.94
  -4  -1 -12    0.32    1.12
   4  -1  12    0.69    1.88
  -4  -1 -12    3.02    2.72
  -4  -1 -13   17.15    3.25
   4  -1  13   16.44    3.26
  -4  -1 -13   18.59    3.04
   4  -1  14   67.04    5.66
   4  -1  14   85.79    6.27
  -4  -1 -14   71.49    5.93
   4  -1  15   65.72    5.24
  -4  -1 -15   52.81    4.90
   4  -1  15   50.71    4.63
   4  -1  16   21.47    3.06
  -4  -1 -16   16.16    2.68
   4  -1  16   15.77    2.47
  -4  -1 -17    6.66    1.69
   4  -1  17    7.79    1.91
   4  -1  18   11.56    2.06
  -4   0  20    8.22    1.90
  -4   0  19    9.69    2.23
  -4   0  19    9.95    2.13
  -4   0  18    9.14    2.59
  -4   0  18    8.39    2.41
  -4   0  17    3.01    2.41
  -4   0  17   -0.58    2.16
  -4   0  16   33.88    3.63
  -4   0  16   33.55    4.48
  -4   0  16   42.31    4.61
  -4   0  15  438.20   17.87
  -4   0  15  376.71   15.92
   4   0 -15  430.76   16.88
  -4   0  15  411.96   17.11
  -4   0  14  127.25    8.31
  -4   0  13    4.20    2.43
  -4   0  13    0.23    2.30
   4   0 -13    1.58    2.01
  -4   0  13    0.82    2.06
  -4   0  12   57.41    5.46
   4   0 -12   59.02    5.22
  -4   0  12   48.47    5.41
  -4   0  12   66.22    5.63
  -4   0  11  311.00   13.89
   4   0 -11  353.82   14.34
  -4   0  11  343.15   14.33
  -4   0  11  306.24   14.69
  -4   0  10   50.85    4.97
  -4   0  10   46.01    5.03
  -4   0  10   54.56    4.84
  -4   0   9  124.81    7.48
  -4   0   9  133.65    7.22
  -4   0   9  125.11    8.06
   4   0  -8    0.81    1.36
  -4   0   8    0.64    1.59
  -4   0   8    0.72    1.77
  -4   0   8    0.70    1.28
  -4   0   8    1.80    1.97
   4   0  -7   20.97    2.84
   4   0  -7   16.41    2.45
  -4   0   7   16.52    2.68
  -4   0   7   18.49    2.78
  -4   0   7   17.06    3.10
  -4   0   7   16.13    2.96
  -4   0   7   16.94    2.41
   4   0  -6    2.49    1.56
   4   0  -6    1.45    1.36
  -4   0   6    1.89    1.41
  -4   0   6    2.90    1.76
   4   0  -6    1.01    1.62
  -4   0   6    2.21    1.66
  -4   0   6    0.60    1.56
  -4   0   5  106.71    6.56
  -4   0   5  109.56    6.07
  -4   0   5   97.21    5.82
  -4   0   5  104.08    5.72
  -4   0   5  108.13    5.71
   4   0  -5  105.25    6.28
  -4   0   5   94.46    5.37
   4   0  -5  102.43    5.78
   4   0  -5  109.81    6.06
   4   0  -4   76.94    4.95
   4   0  -4   83.60    5.36
  -4   0   4   82.69    5.02
  -4   0   4   84.47    5.04
  -4   0   4   78.23    4.77
   4   0  -4   81.25    5.46
  -4   0   4   84.15    4.94
  -4   0   4   82.18    5.20
  -4   0   3  554.93   18.76
   4   0  -3  545.27   18.75
  -4   0   3  553.91   18.51
  -4   0   3  569.41   18.69
   4   0  -3  526.82   18.87
   4   0  -3  563.49   19.32
  -4   0   3  539.78   18.42
  -4   0   2  169.83    7.65
  -4   0   2  182.59    7.42
   4   0  -2  163.59    8.16
   4   0  -2  162.10    7.92
  -4   0   2  169.86    7.83
  -4   0   2  186.05    8.08
  -4   0   1  282.67   11.29
   4   0  -1  276.79   11.46
  -4   0   1  310.89   11.22
   4   0  -1  295.04   11.98
  -4   0   0  245.94   10.56
   4   0   0  318.04   12.12
  -4   0   0  279.78   11.03
  -4   0   0  274.35   11.36
  -4   0   0  305.34   10.84
   4   0   0  266.98   11.16
  -4   0  -1    9.49    2.13
   4   0   1   13.50    2.74
  -4   0  -1    9.44    1.96
  -4   0  -1   11.14    2.22
   4   0   1   13.58    2.46
  -4   0  -2   56.93    4.24
   4   0   2   61.70    4.74
  -4   0  -2   58.33    4.47
  -4   0  -2   56.74    4.07
  -4   0  -3   95.92    5.74
   4   0   3  107.78    6.61
  -4   0  -3   98.80    5.93
  -4   0  -3   97.68    5.66
   4   0   4   21.68    2.81
  -4   0  -4   22.29    2.87
   4   0   4   20.94    3.16
  -4   0  -4   15.35    2.46
  -4   0  -4   18.59    2.54
   4   0   5  116.53    6.85
  -4   0  -5  132.53    7.31
   4   0   5  140.21    7.85
  -4   0  -5  138.74    7.47
  -4   0  -5  141.05    6.95
   4   0   6  106.56    6.49
  -4   0  -6  110.66    6.23
  -4   0  -6  122.23    7.14
  -4   0  -6  111.77    6.83
  -4   0  -7  150.48    7.51
   4   0   7  137.64    7.85
  -4   0  -7  169.85    8.81
  -4   0  -7  167.93    8.79
   4   0   7  178.33    9.16
   4   0   8    3.45    2.11
  -4   0  -8    6.28    2.22
   4   0   8    3.38    1.81
  -4   0  -8    3.86    1.45
  -4   0  -8    3.90    1.88
  -4   0  -9   67.24    6.27
  -4   0  -9   55.56    5.11
  -4   0  -9   61.86    4.50
   4   0   9   60.70    5.46
   4   0   9   54.78    5.01
  -4   0  -9   60.57    5.46
  -4   0 -10    7.94    3.14
   4   0  10   13.95    2.88
   4   0  10   15.11    3.03
  -4   0 -10   11.38    2.84
  -4   0 -10   10.00    2.54
  -4   0 -11   54.13    6.24
  -4   0 -11   49.15    4.96
   4   0  11   52.22    5.22
   4   0  11   53.46    5.13
  -4   0 -11   46.90    4.96
  -4   0 -12  116.34    8.98
   4   0  12  132.27    8.08
   4   0  12  119.86    7.92
  -4   0 -13   11.82    2.98
  -4   0 -13   13.97    2.81
   4   0  13   14.89    2.98
  -4   0 -13   10.41    3.59
  -4   0 -14    0.23    1.80
  -4   0 -14   -0.62    1.70
  -4   0 -14   -0.29    2.51
   4   0  14   -0.21    2.04
  -4   0 -15  109.36    7.26
   4   0  15  137.65    7.74
  -4   0 -16   43.37    4.18
   4   0  16   57.22    4.58
  -4   0 -17   21.88    2.70
   4   0  17   24.95    2.88
   4   0  18   31.23    2.92
  -4   1  20   45.56    3.03
  -4   1  19   16.84    2.53
  -4   1  19   15.03    2.30
  -4   1  18   32.90    3.59
  -4   1  18   29.34    3.61
  -4   1  18   35.03    3.86
  -4   1  17   -0.20    2.06
  -4   1  17    0.20    2.18
  -4   1  17    1.70    2.43
  -4   1  16   10.57    3.07
  -4   1  16    8.46    3.01
   4   1 -15    8.21    2.64
  -4   1  15   12.81    3.32
   4   1 -14   20.37    3.29
  -4   1  14   19.08    3.80
  -4   1  14   17.09    3.08
  -4   1  14   19.53    3.63
   4   1 -13   11.87    2.66
  -4   1  13    7.84    2.60
  -4   1  13   10.73    3.01
  -4   1  13    7.75    2.69
  -4   1  12  195.02   10.66
  -4   1  12  169.90   10.20
  -4   1  12  179.95    9.87
   4   1 -12  203.50   10.10
  -4   1  12  169.39    9.56
   4   1 -11   12.52    2.64
  -4   1  11    3.45    2.44
  -4   1  11   11.92    2.93
  -4   1  10   76.38    5.98
  -4   1  10   79.37    6.48
  -4   1  10   73.92    5.71
  -4   1  10   75.17    5.26
  -4   1   9  209.96   10.10
  -4   1   9  189.90    8.94
  -4   1   9  180.83    9.58
  -4   1   9  190.34   10.34
  -4   1   9  181.45    9.14
  -4   1   8   70.05    5.45
  -4   1   8   66.48    4.91
  -4   1   8   72.57    5.04
  -4   1   8   72.42    5.50
  -4   1   8   71.92    5.00
  -4   1   8   67.12    5.85
  -4   1   7  130.78    8.04
  -4   1   7  130.93    6.88
  -4   1   7  124.08    6.82
  -4   1   7  127.95    7.28
  -4   1   7  125.48    7.76
  -4   1   7  122.50    7.13
  -4   1   7  131.49    7.21
  -4   1   7  121.99    6.53
  -4   1   6  480.37   17.65
  -4   1   6  504.94   17.79
  -4   1   6  511.83   19.13
  -4   1   6  491.25   17.58
  -4   1   6  510.80   18.13
  -4   1   6  496.93   18.09
   4   1  -6  494.83   17.32
   4   1  -6  538.14   18.43
  -4   1   5  450.93   16.21
   4   1  -5  443.94   16.56
  -4   1   5  439.42   15.89
  -4   1   5  489.57   17.51
  -4   1   5  465.70   16.19
   4   1  -5  441.35   16.51
  -4   1   5  444.04   16.38
  -4   1   5  461.25   16.32
   4   1  -5  423.09   15.54
  -4   1   4  103.94    5.77
   4   1  -4   92.29    5.23
   4   1  -4  102.36    6.04
  -4   1   4   96.69    5.43
  -4   1   4   86.79    5.48
   4   1  -4   97.85    6.02
  -4   1   4   93.36    5.67
  -4   1   4   98.83    5.85
  -4   1   3  336.75   13.01
  -4   1   3  353.92   13.17
  -4   1   3  330.33   12.43
  -4   1   3  342.10   12.83
   4   1  -3  370.10   13.68
   4   1  -3  377.30   13.74
  -4   1   3  344.17   13.14
  -4   1   2  690.92   22.71
   4   1  -2  701.56   23.18
  -4   1   2  681.54   22.52
  -4   1   2  689.17   22.71
  -4   1   2  698.12   22.22
  -4   1   1  277.89   11.24
  -4   1   1  336.36   11.14
   4   1  -1  209.69   11.03
  -4   1   1  326.76   11.54
  -4   1   1  283.83   11.18
  -4   1   1  236.10   10.69
  -4   1   0  107.03    6.08
  -4   1   0  100.32    6.03
  -4   1   0  116.11    5.55
   4   1   0  112.29    6.48
  -4   1   0  117.68    6.06
  -4   1   0  107.45    6.05
  -4   1   0  100.81    5.99
   4   1   1    0.48    1.92
  -4   1  -1    2.02    1.67
  -4   1  -1    0.89    1.47
  -4   1  -1    2.09    1.30
  -4   1  -1    1.82    1.35
  -4   1  -1    1.40    1.66
  -4   1  -2   55.56    4.19
  -4   1  -2   56.16    4.25
  -4   1  -2   53.45    3.78
  -4   1  -2   60.89    4.37
  -4   1  -2   48.00    3.77
  -4   1  -3    7.72    1.97
   4   1   3    9.48    2.13
  -4   1  -3    7.58    1.74
  -4   1  -3    8.60    2.11
  -4   1  -3    9.12    2.08
  -4   1  -4  111.85    6.40
   4   1   4  109.56    6.58
  -4   1  -4  106.88    6.15
  -4   1  -4  117.70    6.37
  -4   1  -4  114.86    6.64
  -4   1  -5   12.66    2.37
   4   1   5   11.42    2.36
  -4   1  -5   14.31    2.43
  -4   1  -5   11.76    2.33
  -4   1  -5   11.59    2.45
   4   1   6    1.49    1.69
  -4   1  -6    1.61    1.47
  -4   1  -6    1.08    1.45
  -4   1  -6    0.79    1.52
  -4   1  -7   12.11    2.39
   4   1   7   13.87    2.60
  -4   1  -7    9.93    2.41
  -4   1  -7   13.48    2.43
  -4   1  -7   14.10    2.81
   4   1   8   75.89    5.73
  -4   1  -8   77.32    6.07
  -4   1  -8   75.99    5.83
  -4   1  -8   75.32    5.30
  -4   1  -9   39.93    4.40
   4   1   9   45.28    4.40
  -4   1  -9   42.76    4.62
   4   1   9   46.17    4.49
  -4   1 -10    2.61    2.01
   4   1  10    5.15    2.08
   4   1  10    3.58    1.93
  -4   1 -10    3.61    2.15
  -4   1 -11  105.20    7.35
   4   1  11   86.71    6.58
  -4   1 -11  109.54    8.55
   4   1  11   90.16    6.49
  -4   1 -11   96.98    7.09
   4   1  12   -0.41    1.64
  -4   1 -12    0.93    2.74
  -4   1 -13   18.58    3.28
  -4   1 -13   20.49    4.26
  -4   1 -13   18.52    3.34
  -4   1 -14   67.73    6.53
  -4   1 -14   70.16    5.65
   4   1  14   76.15    5.61
  -4   1 -14   73.12    5.94
  -4   1 -15   59.30    5.64
  -4   1 -15   45.42    4.33
   4   1  15   54.65    4.54
  -4   1 -15   53.74    4.86
   4   1  16   13.34    2.38
  -4   1 -16   17.46    2.72
   4   1  17   10.09    1.94
  -4   1 -17    6.17    1.76
   4   1  18    9.98    1.80
  -4   2  19    1.71    1.10
  -4   2  18   18.78    2.87
  -4   2  18   17.49    2.95
  -4   2  18   19.04    2.52
  -4   2  17    6.44    2.48
  -4   2  17    7.55    2.16
  -4   2  17    3.29    2.27
  -4   2  16   14.04    2.79
  -4   2  16   15.67    3.37
  -4   2  15  111.40    7.91
  -4   2  15  105.42    7.44
  -4   2  14  120.64    8.06
   4   2 -14  131.10    7.65
  -4   2  14  130.12    8.80
  -4   2  14  120.93    8.17
  -4   2  13  103.98    7.66
  -4   2  13  102.35    7.48
  -4   2  12  220.88   10.76
   4   2 -12  216.21   10.40
  -4   2  12  195.22   10.98
  -4   2  12  208.75   11.03
  -4   2  12  196.12    9.75
   4   2 -11   28.72    3.56
  -4   2  11   28.04    3.90
  -4   2  11   23.62    4.15
  -4   2  11   26.55    3.95
  -4   2  11   24.03    3.82
  -4   2  10 1223.25   40.61
   4   2 -10 1280.51   39.64
  -4   2  10 1277.64   40.33
  -4   2  10 1179.05   40.71
  -4   2  10 1292.60   40.91
  -4   2   9   54.90    5.53
  -4   2   9   64.03    5.51
  -4   2   9   53.81    5.27
  -4   2   9   60.34    5.65
  -4   2   9   57.70    5.54
  -4   2   9   58.53    5.25
  -4   2   8  176.64    9.64
  -4   2   8  182.03    9.72
  -4   2   8  175.64    9.38
  -4   2   8  171.26    9.62
  -4   2   8  166.77    8.88
  -4   2   8  181.34    9.52
  -4   2   7   72.66    5.15
  -4   2   7   71.46    5.79
  -4   2   7   74.35    5.91
  -4   2   7   76.56    5.72
  -4   2   7   76.54    5.51
  -4   2   7   78.55    5.91
  -4   2   7   71.88    5.93
  -4   2   6  458.35   17.25
  -4   2   6  425.18   15.98
  -4   2   6  428.13   16.47
  -4   2   6  419.49   15.91
   4   2  -6  445.09   16.70
  -4   2   6  441.82   16.91
  -4   2   6  439.42   16.82
   4   2  -5  103.67    6.25
  -4   2   5  115.45    6.37
  -4   2   5  118.28    6.70
  -4   2   5  106.03    6.32
  -4   2   5  128.24    7.15
  -4   2   5  127.20    7.14
   4   2  -5  102.60    6.46
  -4   2   4   25.15    3.25
   4   2  -4   29.10    3.22
  -4   2   4   30.47    3.17
  -4   2   4   25.12    3.43
   4   2  -4   34.73    3.53
  -4   2   4   27.66    3.22
  -4   2   4   24.50    3.16
   4   2  -3  244.64   10.53
  -4   2   3  242.50   10.53
  -4   2   3  252.34   10.62
  -4   2   3  245.88   10.74
   4   2  -3  247.15   10.75
  -4   2   3  237.71    9.88
  -4   2   3  259.36   10.66
  -4   2   2  190.80    8.93
  -4   2   2  174.35    8.59
  -4   2   2  189.76    8.84
   4   2  -2  209.61    9.18
  -4   2   2  180.00    8.22
  -4   2   2  183.54    8.62
  -4   2   1  137.40    7.11
  -4   2   1  124.09    6.78
  -4   2   1  131.12    6.87
  -4   2   1  129.19    6.58
  -4   2   1  123.64    6.63
  -4   2   0   80.86    5.37
  -4   2   0   98.11    5.61
  -4   2   0   92.42    5.82
  -4   2   0   80.91    5.16
  -4   2   0   92.39    5.68
   4   2   0   80.04    5.51
  -4   2   0   91.51    5.68
  -4   2  -1   38.64    3.63
  -4   2  -1   36.89    3.60
  -4   2  -1   38.55    3.79
  -4   2  -1   41.63    3.66
  -4   2  -1   40.64    3.69
   4   2   1   39.57    3.72
  -4   2  -1   40.64    3.83
  -4   2  -2  352.27   13.54
  -4   2  -2  357.14   13.87
  -4   2  -2  356.96   13.57
  -4   2  -2  356.72   13.79
  -4   2  -2  374.82   14.28
   4   2   2  362.98   13.82
  -4   2  -3  215.53    9.80
  -4   2  -3  210.22    9.55
  -4   2  -3  199.40    9.43
   4   2   3  198.34    9.29
  -4   2  -4   34.18    3.75
   4   2   4   36.27    3.64
  -4   2  -4   33.74    3.66
  -4   2  -4   34.85    3.71
  -4   2  -5  231.55   10.55
  -4   2  -5  259.81   11.42
   4   2   5  256.86   11.10
  -4   2  -5  264.54   11.23
  -4   2  -5  262.24   11.50
  -4   2  -6  101.16    6.27
  -4   2  -6  108.06    6.69
   4   2   6   91.94    6.06
  -4   2  -6  112.97    6.64
  -4   2  -6  106.81    6.90
  -4   2  -7   26.83    3.37
  -4   2  -7   26.83    3.45
   4   2   7   24.79    3.24
  -4   2  -7   23.38    3.26
  -4   2  -7   27.86    3.69
   4   2   8  158.75    8.36
  -4   2  -8  192.30    9.56
  -4   2  -8  187.07    9.31
   4   2   8  162.02    8.73
  -4   2  -8  177.80    9.78
  -4   2  -8  187.03    9.09
   4   2   9    8.47    2.21
  -4   2  -9    8.14    2.47
  -4   2  -9    7.95    2.67
   4   2   9    9.29    2.19
   4   2  10    3.94    1.78
   4   2  10    6.63    2.15
  -4   2 -10    5.54    2.24
  -4   2 -10    7.20    2.78
   4   2  11   26.40    3.52
   4   2  11   35.91    3.92
  -4   2 -12  238.41   11.66
   4   2  12  221.31   10.54
  -4   2 -12  246.24   12.02
  -4   2 -13   14.42    2.99
   4   2  13   12.59    2.49
  -4   2 -13   16.15    3.74
  -4   2 -13   16.34    3.10
  -4   2 -14   72.67    5.68
   4   2  14   72.45    5.12
  -4   2 -14   72.53    6.44
  -4   2 -14   64.62    5.42
  -4   2 -15   26.70    3.33
   4   2  15   25.87    2.95
  -4   2 -15   25.12    3.23
  -4   2 -16   11.15    2.14
   4   2  16   12.10    2.07
  -4   2 -16   14.30    2.22
  -4   2 -17   30.39    2.85
   4   2  17   39.66    2.76
  -4   3  18   21.81    2.72
  -4   3  18   24.08    2.63
  -4   3  17  102.10    6.22
  -4   3  17  108.41    6.51
  -4   3  16    3.40    2.45
  -4   3  16    3.49    2.06
  -4   3  16    3.87    1.64
  -4   3  15    1.82    2.56
  -4   3  15    1.90    2.24
  -4   3  15   -1.51    1.97
  -4   3  14    3.00    2.35
  -4   3  14    4.61    1.90
  -4   3  13    4.12    2.61
   4   3 -13    2.84    1.56
  -4   3  13    1.23    1.74
  -4   3  12   61.32    5.26
  -4   3  12   65.18    5.96
  -4   3  12   54.37    5.10
   4   3 -11   20.30    2.87
  -4   3  11   20.12    3.89
  -4   3  11   28.43    3.82
  -4   3  11   20.59    4.07
  -4   3  11   20.83    3.44
   4   3 -10  280.18   11.42
  -4   3  10  247.15   12.55
  -4   3  10  233.39   11.84
  -4   3  10  251.69   12.28
  -4   3  10  248.17   12.44
  -4   3  10  241.81   11.80
  -4   3  10  228.36   11.55
   4   3  -9  125.59    7.28
  -4   3   9  159.42    9.22
  -4   3   9  152.30    9.18
  -4   3   9  155.21    8.74
  -4   3   9  158.88    8.71
  -4   3   8  216.78   10.85
   4   3  -8  203.06   10.03
  -4   3   8  221.46   11.19
  -4   3   7  158.98    9.13
  -4   3   7  149.33    8.66
   4   3  -7  145.97    8.01
  -4   3   7  145.28    8.52
  -4   3   7  155.46    8.87
  -4   3   6  175.69    8.85
  -4   3   6  188.65   10.09
  -4   3   6  196.97   10.09
   4   3  -6  222.25    9.77
  -4   3   6  195.37   10.04
  -4   3   6  184.40    9.64
  -4   3   5  130.23    7.23
  -4   3   5  142.41    8.20
  -4   3   5  148.44    8.22
   4   3  -4   99.38    6.05
   4   3  -4   90.67    5.62
  -4   3   4   92.46    6.40
  -4   3   4   88.62    5.95
  -4   3   3   43.17    4.14
  -4   3   3   45.25    4.17
   4   3  -3   43.26    3.87
   4   3  -3   43.56    3.81
  -4   3   3   40.06    3.99
  -4   3   3   44.32    4.46
  -4   3   2   99.21    6.30
  -4   3   2   96.51    6.18
   4   3  -2  100.38    6.10
   4   3  -2  102.90    6.09
  -4   3   2   98.48    6.23
  -4   3   2   99.38    6.16
  -4   3   2  105.64    6.61
  -4   3   1   70.78    5.21
  -4   3   1   67.29    4.97
   4   3  -1   42.84    4.21
  -4   3   1   73.90    5.41
   4   3  -1   49.28    4.42
  -4   3   1   80.06    5.53
  -4   3   0   45.03    4.36
  -4   3   0   42.75    4.24
  -4   3   0   46.01    4.30
  -4   3   0   44.97    4.01
  -4   3  -1   57.97    4.48
  -4   3  -1   63.21    4.76
  -4   3  -1   68.84    5.30
  -4   3  -1   72.99    5.45
  -4   3  -1   68.59    5.25
   4   3   1   67.28    4.77
  -4   3  -2  203.00    9.53
  -4   3  -2  182.34    9.09
  -4   3  -2  197.73    9.94
  -4   3  -2  217.19   10.24
  -4   3  -2  209.76    9.99
  -4   3  -3  165.28    8.57
  -4   3  -3  169.37    8.45
  -4   3  -3  152.31    7.77
  -4   3  -3  174.86    8.83
  -4   3  -3  170.84    8.46
  -4   3  -4   97.66    6.30
  -4   3  -4   98.96    6.63
   4   3   4   87.45    5.70
  -4   3  -4  106.32    6.68
  -4   3  -4   92.77    6.32
  -4   3  -5  110.45    7.14
  -4   3  -5  110.58    7.02
  -4   3  -5  105.87    6.89
   4   3   5  110.83    6.41
   4   3   6  131.92    6.95
  -4   3  -6  111.65    7.52
  -4   3  -6  119.95    7.58
   4   3   6  139.43    7.33
  -4   3  -6  120.06    7.49
  -4   3  -7  127.71    7.95
  -4   3  -7  143.53    8.01
   4   3   7  108.63    6.68
   4   3   7  116.86    6.69
  -4   3  -7  130.93    7.89
  -4   3  -8   39.65    4.56
  -4   3  -8   49.61    4.72
   4   3   8   39.53    3.94
   4   3   8   43.14    3.99
  -4   3  -8   44.53    4.38
  -4   3  -9  112.69    7.13
  -4   3  -9  117.28    7.75
   4   3   9  101.54    6.37
  -4   3  -9  111.69    7.38
  -4   3  -9  114.28    7.21
   4   3  10    3.23    1.65
  -4   3 -10    4.65    2.18
  -4   3 -11  109.35    7.58
  -4   3 -11   97.86    6.80
  -4   3 -11  106.76    6.78
  -4   3 -12   98.35    6.68
  -4   3 -12   93.36    6.92
   4   3  12   99.16    6.00
  -4   3 -13   14.17    2.95
   4   3  13   16.01    2.40
  -4   3 -13   14.21    2.69
  -4   3 -13   17.07    3.65
  -4   3 -14   60.54    4.99
   4   3  14   60.32    4.10
  -4   3 -14   70.50    5.96
  -4   3 -14   58.34    4.73
  -4   3 -15   24.93    2.98
  -4   3 -15   23.78    2.85
  -4   3 -16   27.42    2.73
  -4   3 -16   25.99    2.73
  -4   4  17   42.51    3.45
  -4   4  16   20.75    2.98
  -4   4  15    3.53    2.34
  -4   4  15    5.90    2.23
  -4   4  14   14.94    3.10
  -4   4  14   12.01    2.39
   4   4 -14   17.62    2.43
  -4   4  13   24.14    3.67
  -4   4  12  166.66    9.52
  -4   4  12  163.19    9.39
  -4   4  11   39.63    4.86
  -4   4  11   40.46    4.76
  -4   4  11   33.57    3.88
  -4   4  10   93.95    7.31
  -4   4  10   98.58    7.25
  -4   4   9  111.81    7.79
  -4   4   9  121.11    8.13
  -4   4   9  104.87    7.78
  -4   4   9  100.83    7.10
  -4   4   8  173.83    9.86
  -4   4   8  187.91   10.28
  -4   4   8  170.92   10.00
  -4   4   8  158.95    9.30
  -4   4   7   73.93    6.30
  -4   4   7   68.28    6.00
  -4   4   7   68.51    6.28
  -4   4   7   77.69    6.18
  -4   4   6   19.47    3.71
  -4   4   6   24.89    3.76
  -4   4   5  214.65   10.95
  -4   4   4  116.03    7.52
  -4   4   4   99.07    6.45
  -4   4   3   11.20    2.65
  -4   4   3   12.77    2.70
  -4   4   3   12.78    3.12
  -4   4   3   10.61    2.84
  -4   4   2  104.33    7.06
  -4   4   2  103.99    6.64
  -4   4   2   86.99    6.25
  -4   4   2  105.90    6.74
  -4   4   1  185.26    9.77
  -4   4   1  165.31    8.83
  -4   4   1  171.45    9.20
  -4   4   1  189.85    9.52
  -4   4   0   73.61    6.08
  -4   4   0   55.86    4.89
  -4   4   0   60.21    5.37
  -4   4   0   66.61    5.61
  -4   4  -1  159.22    8.94
  -4   4  -1  139.90    7.83
  -4   4  -1  160.55    8.88
  -4   4  -1  150.91    8.53
  -4   4  -2  118.73    6.96
  -4   4  -2  134.00    8.23
  -4   4  -2  127.86    7.90
  -4   4  -2  127.88    7.76
  -4   4  -3  848.61   28.68
  -4   4  -3  778.96   27.33
  -4   4  -3  829.73   28.43
  -4   4  -3  837.73   28.80
  -4   4  -3  841.93   28.43
  -4   4  -4  326.09   14.35
  -4   4  -4  317.13   13.75
  -4   4  -4  348.89   14.55
  -4   4  -5  543.07   20.89
  -4   4  -5  538.65   20.46
  -4   4  -5  588.62   21.15
  -4   4  -6  123.46    7.79
  -4   4  -6  129.81    8.24
  -4   4  -6  129.74    8.30
  -4   4  -6  119.38    7.88
  -4   4  -7  472.08   18.67
  -4   4  -7  465.68   18.89
  -4   4  -7  480.23   18.95
  -4   4  -7  490.05   18.72
  -4   4  -8   18.13    3.37
  -4   4  -8   22.20    3.64
  -4   4  -9   10.77    2.68
  -4   4  -9    9.97    2.75
  -4   4  -9   12.44    2.94
  -4   4 -10   76.82    5.77
  -4   4 -10   82.97    6.39
  -4   4 -10   91.91    6.43
  -4   4 -11  134.63    8.02
  -4   4 -11  130.06    7.49
  -4   4 -12    6.23    2.21
  -4   4 -12    7.19    1.98
  -4   4 -13    7.07    2.14
  -4   4 -13    5.58    1.70
  -4   4 -14    8.42    2.05
  -4   4 -14    5.92    1.63
  -4   4 -15   14.96    2.16
  -4   5  15    1.53    1.64
  -4   5  14   10.70    2.05
   4   5 -14   16.52    2.10
  -4   5  13    1.21    1.84
  -4   5  12   65.77    5.33
  -4   5  12   66.21    5.40
  -4   5  11   12.94    3.08
  -4   5  11    7.92    2.69
  -4   5  10  100.67    7.14
  -4   5  10  113.97    7.43
  -4   5  10   99.72    6.32
  -4   5  10  111.22    7.37
  -4   5   9   11.24    3.06
  -4   5   9    7.33    2.29
  -4   5   9    5.01    2.62
  -4   5   9   11.53    3.18
  -4   5   8   21.38    3.77
  -4   5   8   20.55    3.28
  -4   5   8   24.84    4.01
  -4   5   8   24.92    3.97
  -4   5   7   13.76    3.40
  -4   5   7   20.42    3.89
  -4   5   6    6.39    2.67
  -4   5   6    7.80    3.01
  -4   5   5   51.73    5.38
  -4   5   5   52.06    5.24
  -4   5   5   53.58    5.54
  -4   5   4  120.33    8.20
  -4   5   4  119.88    7.96
  -4   5   3   81.44    6.69
  -4   5   3   69.60    5.50
  -4   5   3   69.08    6.05
  -4   5   2   36.44    4.05
  -4   5   2   42.91    5.10
  -4   5   2   42.01    4.53
  -4   5   2   36.31    4.12
  -4   5   1   37.49    4.28
  -4   5   1   40.34    5.05
  -4   5   1   31.68    3.94
  -4   5   1   36.64    4.44
  -4   5   0  151.34    8.78
  -4   5   0  153.15    9.45
  -4   5   0  133.94    7.91
  -4   5   0  153.04    8.81
  -4   5  -1   25.66    3.85
  -4   5  -1   26.78    4.56
  -4   5  -1   24.37    3.91
  -4   5  -2  105.81    7.35
  -4   5  -2  109.34    7.90
  -4   5  -2  106.40    7.32
  -4   5  -3   24.73    4.26
  -4   5  -3   24.91    3.75
  -4   5  -3   26.32    4.12
  -4   5  -3   20.43    3.68
  -4   5  -4   27.11    4.04
  -4   5  -4   26.36    4.05
  -4   5  -5   95.65    7.03
  -4   5  -5   94.09    7.21
  -4   5  -6    5.00    2.53
  -4   5  -6    2.03    1.71
  -4   5  -6    5.05    2.43
  -4   5  -6    6.95    2.76
  -4   5  -7  172.61    9.65
  -4   5  -7  172.92    9.19
  -4   5  -7  177.83   10.08
  -4   5  -7  182.33    9.69
  -4   5  -8   28.17    3.93
  -4   5  -8   27.31    3.63
  -4   5  -8   30.93    4.13
  -4   5  -8   27.33    3.75
  -4   5  -9  145.99    8.10
  -4   5  -9  136.28    8.12
  -4   5  -9  130.75    7.77
  -4   5 -10   77.86    5.52
  -4   5 -10   76.42    5.62
  -4   5 -10   63.09    5.16
  -4   5 -11   35.71    3.70
  -4   5 -11   34.09    3.70
  -4   5 -12   40.90    3.84
  -4   5 -13    7.91    1.83
  -4   6  13    6.33    1.63
   4   6 -13    9.74    1.53
  -4   6  12    2.62    1.74
  -4   6  12    4.78    1.78
  -4   6  11   15.70    2.65
  -4   6  11   25.50    3.03
  -4   6  11   20.69    2.93
  -4   6  10   36.58    3.74
  -4   6  10   41.29    4.03
  -4   6  10   43.29    4.13
  -4   6   9   19.44    3.31
  -4   6   9   14.36    2.35
  -4   6   9   19.40    3.28
  -4   6   9   17.00    2.96
  -4   6   8  163.71    8.86
  -4   6   8  177.80    9.18
  -4   6   8  169.30    9.04
  -4   6   8  166.33    8.98
  -4   6   8  151.94    8.02
  -4   6   7   36.20    4.31
  -4   6   7   34.34    3.80
  -4   6   7   33.41    4.19
  -4   6   7   34.08    4.19
  -4   6   7   34.47    4.07
  -4   6   6    3.75    2.58
  -4   6   6    1.97    2.69
  -4   6   6   10.05    2.71
  -4   6   6    5.52    2.24
  -4   6   5  112.47    7.38
  -4   6   5  116.19    7.72
  -4   6   5  121.34    8.00
  -4   6   4  228.54   11.42
  -4   6   4  194.32    9.96
  -4   6   4  201.32   10.47
  -4   6   3   34.09    4.58
  -4   6   3   28.15    3.70
  -4   6   3   22.35    3.74
  -4   6   2   57.38    5.54
  -4   6   2   50.57    4.64
  -4   6   2   68.10    6.15
  -4   6   2   52.93    4.86
  -4   6   1   44.47    4.39
  -4   6   1   51.33    4.78
  -4   6   1   60.23    6.06
  -4   6   0   72.25    5.76
  -4   6   0   74.13    5.89
  -4   6  -1   33.37    4.04
  -4   6  -1   36.95    4.81
  -4   6  -1   29.61    3.96
  -4   6  -2   10.84    2.67
  -4   6  -2   12.93    3.38
  -4   6  -2   10.48    2.74
  -4   6  -2    9.12    2.88
  -4   6  -3   12.49    2.99
  -4   6  -3    9.75    2.79
  -4   6  -3   12.15    2.75
  -4   6  -4   47.20    5.09
  -4   6  -4   39.84    4.37
  -4   6  -4   46.75    4.71
  -4   6  -5   59.80    5.65
  -4   6  -5   58.44    5.15
  -4   6  -5   49.91    4.93
  -4   6  -6  129.32    8.16
  -4   6  -6  120.16    7.46
  -4   6  -6  125.39    7.61
  -4   6  -7  129.53    7.99
  -4   6  -7  118.27    7.32
  -4   6  -7  127.66    7.43
  -4   6  -8    4.71    1.64
  -4   6  -8    4.78    1.94
  -4   6  -8    7.81    2.42
  -4   6  -9   19.32    2.49
  -4   6  -9   21.47    2.96
  -4   6  -9   25.57    3.15
  -4   6 -10   18.10    2.25
  -4   6 -10   17.66    2.63
  -4   6 -10   20.00    2.66
  -4   6 -11    0.98    1.05
  -4   7  10   12.84    1.92
  -4   7   9   21.79    2.43
  -4   7   9   17.61    2.48
  -4   7   8   43.03    3.48
  -4   7   8   44.44    3.78
  -4   7   7   34.49    3.23
  -4   7   7   33.23    3.04
  -4   7   7   34.29    3.57
  -4   7   6   43.24    3.71
  -4   7   6   50.02    4.37
  -4   7   6   48.21    3.83
  -4   7   6   47.15    4.24
  -4   7   6   47.84    4.34
  -4   7   5   66.28    4.81
  -4   7   5   66.86    5.18
  -4   7   5   70.71    4.66
  -4   7   5   63.92    5.11
  -4   7   5   66.08    5.22
  -4   7   4   31.21    3.57
  -4   7   4   30.49    3.72
  -4   7   4   27.75    2.99
  -4   7   4   30.02    3.77
  -4   7   3   24.08    3.31
  -4   7   3   27.22    3.68
  -4   7   3   24.34    3.50
  -4   7   2    4.63    2.28
  -4   7   2    3.36    2.14
  -4   7   1   10.50    2.14
  -4   7   1   10.32    2.73
  -4   7   1   11.79    2.70
  -4   7   0    3.68    2.35
  -4   7   0    4.55    2.25
  -4   7   0    4.46    1.80
  -4   7   0    5.63    2.47
  -4   7  -1   17.03    2.52
  -4   7  -1   22.49    3.24
  -4   7  -1   22.45    3.01
  -4   7  -1   26.25    3.65
  -4   7  -2    6.11    1.90
  -4   7  -2    8.18    2.12
  -4   7  -2    8.06    2.34
  -4   7  -3    1.58    1.69
  -4   7  -3    2.25    1.64
  -4   7  -4    8.48    2.27
  -4   7  -4    6.46    1.94
  -4   7  -5    3.54    1.77
  -4   7  -5    2.58    1.52
  -4   7  -6    7.30    1.86
  -4   7  -6    7.20    1.93
  -4   7  -6    7.61    1.98
  -4   7  -7   51.75    3.87
  -4   7  -8    8.22    1.77
  -4   8   3    8.41    1.83
  -4   8   2    6.57    1.58
  -4   8   2    7.51    1.92
  -4   8   1    5.46    1.56
  -4   8   0   32.63    2.87
  -4   8  -1   49.73    3.51
  -4   8  -2   11.22    1.88
   5  -7  -7   27.51    2.69
   5  -7  -6   34.09    3.14
   5  -7  -5    7.15    1.93
   5  -7  -4   50.50    4.10
   5  -7  -3    8.07    2.32
   5  -7  -2    2.00    1.87
   5  -7  -1   21.93    3.04
   5  -7   0   15.25    2.71
   5  -7   1    7.33    2.23
   5  -7   2   24.68    3.04
   5  -7   3   19.75    2.57
   5  -7   4    5.48    1.67
   5  -6 -11   21.61    2.24
   5  -6 -11   25.74    2.55
   5  -6 -10   39.67    3.20
   5  -6 -10   36.36    3.34
   5  -6  -9    7.22    1.89
   5  -6  -9    7.47    2.18
   5  -6  -8   24.64    2.96
   5  -6  -8   23.70    3.29
   5  -6  -7   15.01    2.97
   5  -6  -6    6.75    2.49
   5  -6  -5    7.11    2.77
   5  -6  -4   21.49    3.70
   5  -6  -3    2.75    2.75
   5  -6  -3    2.29    1.49
   5  -6  -2   43.35    4.94
   5  -6  -2   43.38    3.92
   5  -6  -1   27.65    4.21
   5  -6  -1   25.57    4.09
   5  -6  -1   24.89    3.06
   5  -6   0   24.13    3.98
   5  -6   0   15.23    3.51
   5  -6   0   19.23    3.11
   5  -6   1   26.79    4.01
   5  -6   1   27.76    3.42
   5  -6   1   30.89    4.09
   5  -6   2   10.71    3.06
   5  -6   2   10.75    2.32
   5  -6   2   10.33    2.71
   5  -6   3   83.79    6.34
   5  -6   3   85.08    6.27
   5  -6   4   -0.39    1.96
   5  -6   4    1.41    1.79
   5  -6   5   53.19    4.73
   5  -6   6   19.04    2.97
   5  -6   7   46.67    4.11
   5  -6   8   52.82    4.08
   5  -5 -14    5.66    1.59
   5  -5 -13   46.03    3.60
   5  -5 -13   41.64    3.54
   5  -5 -12    9.05    2.18
   5  -5 -12    8.18    2.27
   5  -5 -11   12.93    2.65
   5  -5 -11   15.38    2.92
   5  -5 -10    5.68    2.32
   5  -5 -10    5.35    2.33
   5  -5  -9  108.04    7.15
   5  -5  -9  112.12    7.53
   5  -5  -8   34.37    4.21
   5  -5  -8   43.93    5.02
   5  -5  -7    9.98    3.29
   5  -5  -6    1.80    1.97
   5  -5  -6    5.04    2.84
   5  -5  -5  131.11    8.17
   5  -5  -5  130.19    8.89
   5  -5  -4   11.96    2.78
   5  -5  -3   25.28    3.70
   5  -5  -2   83.97    7.21
   5  -5  -2   86.63    6.52
   5  -5  -1   84.70    7.40
   5  -5  -1   84.42    6.42
   5  -5   0   38.13    5.38
   5  -5   0   37.78    4.43
   5  -5   1    5.67    2.71
  -5  -5  -1   13.19    2.13
   5  -5   2   55.58    5.88
   5  -5   2   53.49    5.57
  -5  -5  -2   58.94    4.28
   5  -5   3    6.62    3.09
   5  -5   3    1.80    2.27
  -5  -5  -3    1.68    1.22
   5  -5   4   50.22    5.39
   5  -5   4   52.74    5.48
  -5  -5  -4   55.09    4.20
   5  -5   5   29.37    4.23
   5  -5   5   28.16    4.11
   5  -5   6   16.61    3.26
  -5  -5  -6    5.43    1.70
   5  -5   7   36.08    4.35
  -5  -5  -7   36.19    3.37
   5  -5   8    1.66    1.87
  -5  -5  -8   -1.10    1.25
   5  -5   9    0.74    1.63
  -5  -5  -9    0.13    1.15
   5  -5  10   13.75    2.54
   5  -4 -16    7.75    1.85
   5  -4 -15   19.34    2.63
   5  -4 -14   13.89    2.67
   5  -4 -13    6.82    2.41
  -5  -4  12    4.44    2.00
   5  -4 -12    4.18    2.29
  -5  -4  11   45.85    4.24
   5  -4 -11   38.88    4.58
  -5  -4  10    3.34    2.02
  -5  -4   9   24.39    3.33
   5  -4  -9   15.34    3.47
  -5  -4   8   24.25    3.38
   5  -4  -7   32.58    4.26
  -5  -4   7   23.96    3.34
   5  -4  -6   79.24    6.39
   5  -4  -5   46.33    4.90
   5  -4  -4  117.95    8.13
   5  -4  -4  127.14    8.18
   5  -4  -4  119.87    8.89
   5  -4  -3    8.38    2.58
   5  -4  -3    7.92    2.65
   5  -4  -3    3.63    2.35
   5  -4  -3    8.62    3.30
  -5  -4   2   25.44    2.96
   5  -4  -2   17.94    3.23
   5  -4  -2   18.00    3.61
   5  -4  -2   24.10    4.52
  -5  -4   1    6.32    1.92
   5  -4  -1   10.26    2.65
   5  -4  -1    8.36    3.16
   5  -4  -1   13.13    3.79
  -5  -4   0   14.71    2.47
   5  -4   0   13.17    2.89
   5  -4   0   13.98    3.40
   5  -4   0   15.19    3.74
  -5  -4  -1   18.63    2.79
   5  -4   1   13.00    2.80
   5  -4   1   15.75    3.36
   5  -4   1   13.11    3.53
  -5  -4  -2   38.52    3.86
   5  -4   2   40.49    4.62
   5  -4   2   45.44    5.24
   5  -4   2   39.88    5.13
   5  -4   3   96.54    7.30
   5  -4   3   99.18    7.85
   5  -4   4  105.67    7.42
  -5  -4  -4   92.40    6.18
   5  -4   4  106.70    7.81
   5  -4   5   14.03    3.40
   5  -4   6   61.34    5.96
  -5  -4  -7    3.46    1.84
   5  -4   7    9.34    2.87
  -5  -4  -8    4.69    1.78
   5  -4   8    4.71    2.36
  -5  -4  -9   92.11    5.69
   5  -4   9   74.24    6.23
  -5  -4 -10   14.03    2.28
   5  -4  10    6.27    2.34
  -5  -4 -11   36.54    3.19
   5  -4  11   36.91    3.94
   5  -4  12    3.30    1.73
   5  -3 -17   36.00    3.11
   5  -3 -16   33.22    3.43
  -5  -3  15   -0.42    1.45
  -5  -3  14   32.11    3.59
  -5  -3  13   40.22    4.07
  -5  -3  12   78.26    5.68
  -5  -3  12   86.76    6.09
  -5  -3  11    8.31    2.54
   5  -3 -11   14.95    2.40
  -5  -3  11    9.89    2.43
  -5  -3  10   80.71    6.05
   5  -3 -10   84.44    5.73
  -5  -3  10   82.40    6.10
  -5  -3   9  126.11    7.79
  -5  -3   8   43.04    4.46
   5  -3  -7   18.71    3.20
   5  -3  -7   19.93    3.50
   5  -3  -7   18.54    3.45
  -5  -3   7   19.49    3.24
  -5  -3   7   24.31    3.80
   5  -3  -6  278.25   13.14
   5  -3  -6  298.90   13.72
   5  -3  -6  274.38   13.27
  -5  -3   6  287.46   12.60
  -5  -3   6  306.45   13.34
   5  -3  -5  325.83   14.26
  -5  -3   5  344.04   13.91
  -5  -3   5  370.32   14.82
   5  -3  -5  324.60   14.74
   5  -3  -5  308.06   14.47
   5  -3  -4   15.79    3.18
   5  -3  -4   10.22    3.15
   5  -3  -4   14.50    2.70
   5  -3  -4   15.75    2.92
  -5  -3   4   27.38    3.36
  -5  -3   4   30.31    3.91
   5  -3  -3   35.40    4.29
   5  -3  -3   27.95    3.73
   5  -3  -3   36.55    4.17
   5  -3  -3   26.90    4.06
  -5  -3   3   50.21    4.25
  -5  -3   3   54.71    4.91
   5  -3  -2  100.93    7.17
   5  -3  -2  123.52    7.58
   5  -3  -2  114.01    7.69
   5  -3  -2  106.60    7.67
   5  -3  -1  130.11    8.80
   5  -3  -1  105.21    7.60
  -5  -3   1  125.45    7.63
   5  -3  -1  135.58    8.51
   5  -3  -1  119.95    8.20
   5  -3   0   50.53    5.40
  -5  -3   0   70.25    5.58
   5  -3   0   55.66    5.77
   5  -3   0   33.95    4.82
  -5  -3   0   58.88    5.12
   5  -3   0   43.69    5.25
   5  -3   0   46.80    5.07
   5  -3   1   91.45    7.17
   5  -3   1  102.63    7.07
  -5  -3  -1  114.01    7.09
   5  -3   1  101.76    7.27
   5  -3   1  107.05    7.80
   5  -3   2   69.21    5.55
  -5  -3  -2   77.02    5.61
   5  -3   2   65.16    6.00
  -5  -3  -2   84.88    5.79
   5  -3   2   54.37    5.45
  -5  -3  -2   72.83    5.58
   5  -3   2   63.73    6.01
   5  -3   3  103.92    7.66
   5  -3   3  109.02    7.08
  -5  -3  -3  114.91    7.00
   5  -3   3   97.65    7.37
  -5  -3  -3  106.03    7.24
  -5  -3  -3  110.68    7.03
   5  -3   4  402.32   17.36
   5  -3   4  409.18   16.27
  -5  -3  -4  445.41   16.48
   5  -3   4  384.41   16.94
  -5  -3  -4  405.12   16.90
  -5  -3  -4  393.40   16.12
   5  -3   5   42.10    4.95
   5  -3   5   40.38    4.31
  -5  -3  -5   51.89    4.66
   5  -3   5   39.87    4.93
  -5  -3  -5   49.94    4.99
  -5  -3  -5   41.88    4.47
   5  -3   6  415.43   18.04
  -5  -3  -6  439.60   16.74
   5  -3   6  434.28   16.89
  -5  -3  -6  415.62   16.80
   5  -3   6  428.36   16.37
   5  -3   7   18.48    2.90
  -5  -3  -7   26.61    3.35
   5  -3   7   16.85    3.52
  -5  -3  -8  135.64    8.25
   5  -3   8  121.78    7.10
  -5  -3  -8  127.14    7.41
  -5  -3  -9    1.23    1.45
  -5  -3  -9    1.24    1.60
  -5  -3  -9    1.15    1.76
   5  -3   9    1.46    2.04
   5  -3   9    3.29    1.74
  -5  -3 -10   80.09    6.04
   5  -3  10   80.64    6.33
  -5  -3 -10   78.41    5.30
  -5  -3 -11   15.85    2.79
   5  -3  11   14.39    2.84
  -5  -3 -11   18.10    2.52
  -5  -3 -12   29.80    3.34
  -5  -3 -12   26.85    2.74
   5  -3  13    5.19    1.74
  -5  -3 -13    6.00    1.72
  -5  -2  17    0.60    1.38
  -5  -2  16    5.14    1.74
  -5  -2  16    6.81    2.06
  -5  -2  16    6.45    1.79
  -5  -2  15   75.48    5.40
  -5  -2  15   77.75    5.47
  -5  -2  15   74.86    5.23
  -5  -2  14  152.51    8.46
  -5  -2  14  141.88    8.03
   5  -2 -14  156.34    7.92
  -5  -2  14  147.38    8.10
  -5  -2  13   39.05    4.74
  -5  -2  13   38.69    4.18
   5  -2 -13   42.40    4.15
  -5  -2  13   49.15    4.63
  -5  -2  12   60.41    5.60
  -5  -2  12   63.85    5.37
   5  -2 -12   61.28    5.06
  -5  -2  12   62.34    5.39
   5  -2 -11  307.98   13.06
  -5  -2  11  303.58   13.88
  -5  -2  11  289.14   13.11
  -5  -2  11  305.14   13.40
  -5  -2  10  145.49    8.94
   5  -2 -10  130.84    8.44
   5  -2  -9  282.34   13.87
  -5  -2   9  321.62   14.47
   5  -2  -9  320.32   14.55
  -5  -2   9  317.37   13.87
   5  -2  -8  267.13   13.07
  -5  -2   8  281.30   13.45
  -5  -2   8  324.74   13.62
   5  -2  -8  290.90   13.59
   5  -2  -8  297.26   13.64
  -5  -2   8  269.15   12.56
   5  -2  -7   46.61    4.91
  -5  -2   7   42.15    4.75
  -5  -2   7   52.87    5.14
   5  -2  -7   49.49    5.07
   5  -2  -7   46.05    4.91
  -5  -2   7   42.95    4.44
   5  -2  -6  115.93    7.91
  -5  -2   6  123.08    8.19
  -5  -2   6  146.16    8.32
  -5  -2   6  131.66    7.60
   5  -2  -6  129.07    8.19
   5  -2  -6  127.29    8.19
   5  -2  -5  198.65   10.63
   5  -2  -5  212.00   10.91
   5  -2  -5  198.13   10.25
  -5  -2   5  241.77   10.93
  -5  -2   5  232.83   11.11
   5  -2  -5  193.06   10.68
  -5  -2   5  241.23   10.59
  -5  -2   4   57.30    4.85
   5  -2  -4   76.19    5.92
  -5  -2   4   68.21    5.53
   5  -2  -4   72.70    5.66
   5  -2  -4   78.69    6.09
  -5  -2   3  148.47    7.72
   5  -2  -3  153.05    8.63
   5  -2  -3  137.20    8.41
  -5  -2   3  152.42    8.16
   5  -2  -3  146.75    8.41
  -5  -2   3  134.74    7.83
  -5  -2   2   53.43    4.32
   5  -2  -2   40.56    4.81
   5  -2  -2   36.45    4.45
  -5  -2   2   57.63    5.05
  -5  -2   2   54.10    4.79
   5  -2  -2   43.11    4.75
   5  -2  -1   19.57    3.72
   5  -2  -1   20.82    3.55
  -5  -2   1   30.07    3.57
  -5  -2   1   20.70    3.22
   5  -2  -1   18.72    3.56
  -5  -2   0  258.32   10.94
  -5  -2   0  232.77   10.92
   5  -2   0  231.86   11.50
   5  -2   1   43.87    4.90
  -5  -2  -1   60.41    4.88
  -5  -2  -1   53.19    4.94
  -5  -2  -1   54.30    4.87
   5  -2   1   38.46    4.81
   5  -2   2  346.46   14.72
  -5  -2  -2  328.82   13.26
  -5  -2  -2  324.23   14.02
  -5  -2  -2  289.78   13.32
   5  -2   2  323.52   14.41
   5  -2   3  572.59   20.94
  -5  -2  -3  540.51   19.16
  -5  -2  -3  501.15   19.57
   5  -2   3  502.92   20.49
  -5  -2  -3  547.83   20.37
  -5  -2  -4  138.49    8.44
  -5  -2  -4  134.25    7.81
  -5  -2  -4  126.02    7.86
   5  -2   4  148.40    9.11
   5  -2   4  161.24    9.10
  -5  -2  -5  216.73   11.19
  -5  -2  -5  239.73   10.81
  -5  -2  -5  221.83   10.96
   5  -2   5  202.68   11.46
   5  -2   5  237.79   11.70
  -5  -2  -6   84.58    6.56
  -5  -2  -6   82.15    5.80
  -5  -2  -6   76.43    6.17
   5  -2   6   77.77    6.75
   5  -2   6   99.13    6.96
  -5  -2  -7   90.71    6.90
  -5  -2  -7   88.39    6.06
   5  -2   7  106.46    7.33
  -5  -2  -7   90.18    6.63
   5  -2   8   37.30    4.43
   5  -2   8   40.42    4.54
  -5  -2  -8   40.77    4.01
   5  -2   9   42.93    5.04
  -5  -2  -9   37.91    4.22
   5  -2   9   51.41    4.86
  -5  -2  -9   40.24    4.67
  -5  -2 -10   65.19    5.74
  -5  -2 -10   58.31    5.02
   5  -2  10   52.60    5.49
   5  -2  10   72.74    5.69
  -5  -2 -10   64.18    4.77
  -5  -2 -11    3.88    1.82
   5  -2  11    0.44    2.12
  -5  -2 -11    5.69    1.68
  -5  -2 -11    6.51    2.37
  -5  -2 -12   -0.14    1.11
  -5  -2 -12    1.02    1.93
  -5  -2 -13    3.73    1.81
   5  -2  13    5.51    2.01
  -5  -2 -14   46.91    3.90
   5  -2  14   54.94    4.05
  -5  -2 -15   12.48    1.89
  -5  -1  19   26.52    2.14
  -5  -1  18   50.32    3.60
  -5  -1  17    9.97    2.19
  -5  -1  17   12.15    1.95
  -5  -1  17   17.31    2.57
  -5  -1  16   55.09    4.64
  -5  -1  16   49.14    3.95
  -5  -1  16   53.17    4.60
  -5  -1  15    2.75    2.15
  -5  -1  15    6.38    2.14
  -5  -1  15    5.69    2.21
   5  -1 -15    6.63    2.00
  -5  -1  14  167.99    9.24
  -5  -1  14  163.73    8.80
   5  -1 -14  170.17    8.77
  -5  -1  13  214.25   10.88
  -5  -1  13  215.87   10.70
  -5  -1  13  211.09   11.30
   5  -1 -13  219.62   10.53
  -5  -1  12   13.36    3.01
  -5  -1  12   10.56    2.94
  -5  -1  12   10.89    3.10
   5  -1 -12   12.01    2.59
   5  -1 -11   59.52    5.62
  -5  -1  11   69.55    6.30
  -5  -1  11   68.67    6.32
  -5  -1  10   47.49    5.32
  -5  -1  10   56.75    5.10
  -5  -1  10   54.47    5.13
  -5  -1  10   44.73    4.76
   5  -1 -10   36.91    4.52
  -5  -1   9  300.01   13.16
  -5  -1   9  296.58   14.04
  -5  -1   9  297.21   13.33
   5  -1  -9  263.57   13.16
   5  -1  -8  110.52    7.69
  -5  -1   8  121.76    8.28
   5  -1  -8  123.86    8.02
   5  -1  -8  133.77    8.07
  -5  -1   8  142.08    8.11
  -5  -1   8  123.47    7.66
   5  -1  -7  146.41    9.03
  -5  -1   7  163.64    9.54
   5  -1  -7  165.66    9.16
   5  -1  -7  176.43    9.58
  -5  -1   7  181.06    9.28
  -5  -1   7  160.32    8.75
   5  -1  -6   70.30    5.60
   5  -1  -6   72.27    5.80
  -5  -1   6   60.66    5.63
   5  -1  -6   68.60    5.57
   5  -1  -6   64.96    5.57
  -5  -1   6   63.55    5.30
  -5  -1   6   69.04    5.31
   5  -1  -5  151.27    8.65
   5  -1  -5  154.69    8.57
   5  -1  -5  149.15    8.60
   5  -1  -5  147.86    8.70
  -5  -1   5  150.28    8.80
  -5  -1   5  156.22    8.21
  -5  -1   5  164.68    8.61
   5  -1  -4  144.38    8.40
   5  -1  -4  146.08    8.49
   5  -1  -4  144.34    8.22
  -5  -1   4  151.38    7.91
  -5  -1   4  130.65    8.14
  -5  -1   4  150.79    7.86
  -5  -1   4  139.19    7.87
   5  -1  -3    4.08    2.06
   5  -1  -3    5.57    2.13
   5  -1  -3    4.22    2.03
  -5  -1   3    7.56    2.35
  -5  -1   3    5.35    1.98
  -5  -1   3    5.81    2.09
   5  -1  -2  119.97    7.47
   5  -1  -2  111.27    7.21
  -5  -1   2  120.12    6.99
  -5  -1   2  119.15    6.58
   5  -1  -2  105.18    7.09
  -5  -1   2  121.67    7.11
   5  -1  -1  267.40   12.39
  -5  -1   1  248.63   11.55
   5  -1  -1  262.76   12.18
  -5  -1   1  267.19   10.90
  -5  -1   1  269.64   11.52
   5  -1   0  315.77   13.68
  -5  -1   0  281.34   12.63
  -5  -1   0  314.93   13.00
  -5  -1   0  303.10   13.19
   5  -1   0  342.98   14.36
  -5  -1  -1  155.97    8.28
  -5  -1  -1  150.59    8.11
  -5  -1  -1  151.75    8.32
   5  -1   1  146.58    8.66
   5  -1   2  114.24    7.68
  -5  -1  -2  107.41    6.56
  -5  -1  -2  104.87    6.71
   5  -1   2   88.10    6.68
   5  -1   3  310.62   14.06
  -5  -1  -3  289.89   12.22
  -5  -1  -3  279.31   12.73
   5  -1   3  281.64   13.17
   5  -1   4  139.95    8.60
  -5  -1  -4  117.97    6.95
   5  -1   4  117.20    7.84
  -5  -1  -4  119.29    7.58
   5  -1   5   12.45    3.18
  -5  -1  -5   13.07    2.89
  -5  -1  -6   66.54    5.15
   5  -1   6   83.42    6.61
  -5  -1  -6   65.31    5.84
  -5  -1  -6   71.12    5.99
  -5  -1  -7  183.40    9.14
  -5  -1  -7  179.51   10.23
  -5  -1  -7  188.42   10.47
   5  -1   7  216.84   11.16
   5  -1   8  186.50    9.95
  -5  -1  -8  170.31    9.86
   5  -1   8  154.46    9.25
  -5  -1  -8  175.19    9.97
   5  -1   8  189.56   10.48
  -5  -1  -8  171.45    9.91
  -5  -1  -8  166.27    8.52
  -5  -1  -9   19.96    3.72
   5  -1   9   28.55    3.85
  -5  -1  -9   18.04    2.72
   5  -1   9   24.54    3.83
  -5  -1 -10    6.56    2.45
  -5  -1 -10    6.94    2.66
   5  -1  10    5.28    2.39
   5  -1  11  117.20    7.46
  -5  -1 -11  104.62    7.36
  -5  -1 -11   96.30    5.91
  -5  -1 -12   26.12    3.65
  -5  -1 -12   24.09    2.70
  -5  -1 -13   47.75    4.61
   5  -1  14    2.12    1.91
  -5  -1 -14    2.40    1.74
   5  -1  15   47.54    3.82
  -5  -1 -15   45.05    3.68
   5  -1  16   12.74    1.96
  -5   0  19   37.12    2.76
  -5   0  18    0.60    1.39
  -5   0  18    1.63    1.47
  -5   0  17   71.72    4.90
  -5   0  17   64.63    4.72
  -5   0  16   11.86    2.76
  -5   0  16   12.55    2.70
  -5   0  16    8.87    2.04
   5   0 -15   69.64    5.37
  -5   0  15   72.48    5.91
  -5   0  15   75.94    6.04
  -5   0  15   74.78    5.31
   5   0 -14  169.02    8.94
  -5   0  14  159.96    8.74
  -5   0  14  164.78    9.38
  -5   0  14  157.38    9.44
  -5   0  13    9.38    2.79
  -5   0  13   12.83    3.37
  -5   0  13   12.73    3.20
   5   0 -13   12.20    3.09
  -5   0  12  260.47   13.20
  -5   0  12  259.11   12.44
  -5   0  12  270.78   12.89
   5   0 -12  270.61   12.42
  -5   0  11  265.35   13.43
  -5   0  11  259.94   13.17
  -5   0  10  162.16    8.79
   5   0 -10  135.59    8.62
  -5   0  10  160.49    9.12
  -5   0  10  145.27    9.38
  -5   0  10  144.31    9.31
   5   0  -9  326.84   14.93
  -5   0   9  355.73   14.63
  -5   0   9  369.93   16.00
  -5   0   9  352.46   14.99
   5   0  -8   51.76    5.12
  -5   0   8   58.18    5.01
   5   0  -8   50.77    4.61
  -5   0   8   47.37    5.34
  -5   0   8   53.93    5.13
   5   0  -7  359.53   15.52
  -5   0   7  371.28   15.10
   5   0  -7  381.03   15.29
   5   0  -7  367.69   14.77
  -5   0   7  375.81   15.25
  -5   0   7  370.01   16.03
   5   0  -6    4.52    2.13
  -5   0   6    3.51    2.20
   5   0  -6    5.60    1.88
   5   0  -6    3.52    1.85
  -5   0   6    5.32    2.48
  -5   0   6    6.14    2.37
   5   0  -6    5.64    2.16
  -5   0   5   51.18    4.68
   5   0  -5   47.19    4.27
   5   0  -5   50.53    4.55
   5   0  -5   46.54    4.69
   5   0  -5   52.59    4.94
  -5   0   5   48.33    4.96
  -5   0   5   45.67    4.41
  -5   0   4   34.08    3.85
   5   0  -4   29.38    3.57
   5   0  -4   37.32    4.27
  -5   0   4   33.23    3.46
   5   0  -4   33.46    4.05
  -5   0   4   29.92    3.88
  -5   0   4   32.77    3.64
   5   0  -3   -0.21    1.92
   5   0  -3   -0.42    1.54
  -5   0   3    1.12    1.91
   5   0  -3   -0.56    1.67
  -5   0   3   -0.17    1.69
  -5   0   3    0.17    1.47
   5   0  -2   21.61    3.26
   5   0  -2   17.63    2.98
  -5   0   2   17.02    2.99
  -5   0   2   17.18    2.66
  -5   0   2   18.40    2.91
  -5   0   1  615.01   20.47
  -5   0   1  577.43   20.91
   5   0  -1  613.62   21.89
   5   0  -1  573.46   21.11
  -5   0   1  578.20   20.83
  -5   0   0  104.33    6.21
  -5   0   0  100.19    6.79
  -5   0  -1  720.87   24.29
   5   0   1  711.56   24.62
  -5   0  -1  694.16   23.77
   5   0   2  167.87    9.04
  -5   0  -2  159.49    8.49
  -5   0  -2  174.64    8.82
  -5   0  -2  173.11    9.30
   5   0   2  183.01    9.84
   5   0   3   39.86    4.38
  -5   0  -3   47.57    4.47
  -5   0  -3   47.54    4.49
  -5   0  -3   51.77    4.90
   5   0   3   52.70    5.26
   5   0   4   54.00    5.08
  -5   0  -4   67.70    5.67
  -5   0  -4   57.53    4.80
   5   0   4   75.66    6.27
  -5   0  -4   71.69    5.51
  -5   0  -5  251.62   12.02
  -5   0  -5  237.18   11.45
  -5   0  -5  234.89   10.89
   5   0   5  256.39   12.47
   5   0   6   70.56    6.11
  -5   0  -6   64.76    5.65
  -5   0  -6   54.41    4.56
  -5   0  -6   54.69    5.15
  -5   0  -6   57.39    4.75
  -5   0  -6   68.36    5.92
  -5   0  -7   31.11    4.07
   5   0   7   38.45    4.55
  -5   0  -7   33.43    4.35
  -5   0  -7   32.84    3.53
  -5   0  -7   34.23    4.43
  -5   0  -8    4.91    2.17
  -5   0  -8    4.20    2.48
   5   0   8    6.07    2.69
  -5   0  -8    1.80    2.30
  -5   0  -8    4.21    1.69
   5   0   9    6.28    2.46
  -5   0  -9    7.13    2.90
   5   0   9    5.93    2.54
  -5   0  -9    6.46    1.82
  -5   0 -10   -0.50    1.89
  -5   0 -10   -0.75    1.96
  -5   0 -10   -0.28    2.46
   5   0  10    0.45    1.79
  -5   0 -11    1.45    1.79
  -5   0 -11    2.15    1.98
  -5   0 -11    6.04    2.79
   5   0  11    5.48    2.31
  -5   0 -12   17.28    3.21
  -5   0 -12   18.75    3.69
  -5   0 -12   18.55    3.12
  -5   0 -13    7.63    2.35
  -5   0 -13   11.56    2.53
  -5   0 -13   11.21    2.90
   5   0  14    7.76    2.43
  -5   0 -14    6.09    2.05
   5   0  15    3.68    1.76
  -5   0 -15    4.55    1.63
   5   0  16   -0.51    1.27
   5   0  17   15.55    1.79
  -5   1  18   50.49    3.55
  -5   1  17   13.98    2.38
  -5   1  17   16.05    2.65
  -5   1  16   58.19    4.77
  -5   1  16   58.88    4.97
  -5   1  16   49.41    3.80
  -5   1  15    2.67    1.98
  -5   1  15    5.20    2.53
  -5   1  15    3.74    1.85
   5   1 -15    8.21    2.18
  -5   1  14  164.21    8.85
   5   1 -14  182.36    9.13
  -5   1  13  212.22   11.40
  -5   1  13  231.00   11.13
   5   1 -13  235.74   11.04
  -5   1  12   12.77    3.25
  -5   1  12   13.61    3.14
   5   1 -12   13.81    2.85
  -5   1  11   62.14    6.00
  -5   1  11   66.66    6.06
   5   1 -11   50.63    5.19
  -5   1  10   44.13    5.11
  -5   1  10   41.18    4.20
   5   1 -10   40.98    4.58
  -5   1  10   43.36    4.96
  -5   1   9  297.80   13.89
  -5   1   9  290.56   13.38
  -5   1   9  296.01   12.53
   5   1  -9  261.52   12.95
  -5   1   8  132.12    8.65
  -5   1   8  127.94    7.49
  -5   1   8  134.71    8.24
  -5   1   8  119.92    7.38
   5   1  -8  119.58    7.95
   5   1  -7  167.34    9.35
  -5   1   7  148.55    9.27
  -5   1   7  152.52    8.42
  -5   1   7  161.16    9.10
  -5   1   7  156.34    8.46
  -5   1   7  169.65    8.80
  -5   1   6   72.18    5.58
  -5   1   6   71.72    5.46
   5   1  -6   67.59    5.71
  -5   1   6   69.17    6.05
  -5   1   6   66.87    5.56
   5   1  -6   66.11    5.57
  -5   1   6   62.15    5.07
   5   1  -5  146.68    7.86
   5   1  -5  165.61    9.10
  -5   1   5  155.33    9.12
  -5   1   5  163.01    8.54
  -5   1   5  151.42    8.43
  -5   1   5  157.65    8.55
   5   1  -5  152.41    8.74
   5   1  -4  142.76    8.41
   5   1  -4  132.48    7.40
  -5   1   4  142.28    7.93
  -5   1   4  139.55    8.41
  -5   1   4  136.37    7.92
   5   1  -4  144.00    8.51
  -5   1   4  135.52    7.51
  -5   1   4  150.90    8.20
   5   1  -3    5.54    1.82
  -5   1   3    5.65    2.20
   5   1  -3    4.52    2.21
  -5   1   3    4.78    2.29
  -5   1   3    5.26    2.20
   5   1  -3    4.79    2.25
  -5   1   3    5.85    2.00
   5   1  -2  137.30    7.94
  -5   1   2  103.31    6.40
  -5   1   2  113.14    7.01
   5   1  -2  115.34    6.70
   5   1  -2  135.18    7.86
  -5   1   2  116.08    7.11
  -5   1   2  116.68    6.91
   5   1  -1  236.05   11.03
  -5   1   1  267.07   11.30
   5   1  -1  262.19   12.30
  -5   1   1  274.73   11.84
  -5   1   0  306.11   13.18
   5   1   0  294.91   12.77
  -5   1   0  320.44   12.75
   5   1   0  322.04   13.94
  -5   1   0  297.07   13.01
  -5   1  -1  158.91    8.68
  -5   1  -1  152.58    7.76
   5   1   1  147.11    8.06
  -5   1  -1  159.57    8.48
   5   1   2  101.00    6.44
   5   1   2  105.62    7.16
  -5   1  -2   95.89    6.68
  -5   1  -2   98.24    6.49
  -5   1  -3  285.65   12.38
   5   1   3  296.00   13.31
  -5   1  -3  297.38   12.96
   5   1   4  111.90    7.04
  -5   1  -4  121.07    7.74
   5   1   4  134.56    8.08
  -5   1  -4  112.76    7.03
  -5   1  -4  127.29    7.46
  -5   1  -5   12.85    2.91
   5   1   5   14.91    3.03
  -5   1  -5    9.74    2.40
  -5   1  -5   12.21    2.65
  -5   1  -6   60.98    4.74
  -5   1  -6   68.72    5.39
  -5   1  -6   63.82    5.73
   5   1   6   74.95    5.99
  -5   1  -6   61.64    5.29
  -5   1  -7  181.02    9.23
   5   1   7  198.46   10.28
  -5   1  -7  168.45    9.51
  -5   1  -7  206.00   10.72
   5   1   8  162.68    9.33
  -5   1  -8  155.07    9.13
   5   1   8  159.17    8.92
  -5   1  -8  185.02   10.09
   5   1   9   17.82    3.18
  -5   1  -9   25.11    4.20
   5   1   9   20.73    3.27
  -5   1 -10    7.27    2.44
  -5   1 -10    5.27    2.44
  -5   1 -10    6.88    2.98
   5   1  10    4.91    2.28
  -5   1 -11   98.86    7.01
  -5   1 -11  109.24    7.48
  -5   1 -11  113.92    8.24
   5   1  11  108.01    6.90
  -5   1 -12   22.10    3.35
  -5   1 -12   23.45    4.03
  -5   1 -12   24.45    3.55
  -5   1 -13   58.32    4.91
  -5   1 -13   50.96    4.67
  -5   1 -13   57.22    5.51
   5   1  14    3.76    1.79
  -5   1 -14    3.05    1.69
  -5   1 -14    3.33    1.80
   5   1  15   44.85    3.46
  -5   1 -15   40.48    3.48
   5   1  16   14.98    1.95
  -5   2  17    1.77    1.64
  -5   2  17    1.37    1.20
  -5   2  16    6.72    2.27
  -5   2  16    6.49    1.86
  -5   2  15   61.78    4.44
  -5   2  15   68.72    5.11
  -5   2  14  164.55    8.88
  -5   2  14  144.32    7.85
   5   2 -14  147.72    7.80
  -5   2  14  151.34    8.40
  -5   2  13   44.28    4.77
   5   2 -13   43.98    4.15
  -5   2  13   36.34    4.06
  -5   2  12   60.12    4.84
  -5   2  12   67.39    5.58
  -5   2  12   60.53    5.55
   5   2 -12   61.52    5.00
  -5   2  11  303.36   13.76
  -5   2  11  299.79   13.89
   5   2 -11  319.39   13.35
  -5   2  10  139.56    7.96
  -5   2  10  141.57    8.70
   5   2 -10  122.41    8.06
  -5   2   9  313.78   14.22
  -5   2   9  305.61   13.79
  -5   2   9  313.97   13.39
  -5   2   9  295.95   13.93
   5   2  -9  288.78   13.60
  -5   2   8  314.65   13.96
  -5   2   8  288.35   13.70
  -5   2   8  298.82   13.30
  -5   2   8  298.78   13.03
   5   2  -8  262.23   12.99
   5   2  -7   46.14    4.87
  -5   2   7   47.31    4.73
  -5   2   7   48.38    5.22
  -5   2   7   54.43    5.30
  -5   2   7   55.20    5.06
  -5   2   7   42.55    4.38
  -5   2   7   50.77    5.17
   5   2  -6  126.71    8.16
  -5   2   6  122.80    8.35
  -5   2   6  129.32    8.23
  -5   2   6  127.73    7.72
  -5   2   6  134.25    7.84
  -5   2   6  132.80    7.79
  -5   2   5  196.58    9.84
  -5   2   5  214.93   10.44
  -5   2   5  210.46   10.68
   5   2  -5  232.01   10.72
  -5   2   5  206.04   10.43
  -5   2   5  197.07   10.20
   5   2  -5  229.99   11.29
  -5   2   4   82.73    5.71
   5   2  -4   68.24    5.64
  -5   2   4   80.17    6.04
  -5   2   4   82.85    6.09
  -5   2   4   83.35    6.05
   5   2  -4   75.66    6.15
  -5   2   4   82.45    6.08
   5   2  -3  125.80    8.04
  -5   2   3  156.44    8.55
  -5   2   3  171.11    8.82
  -5   2   3  154.42    8.45
   5   2  -3  151.94    8.75
  -5   2   3  141.22    8.02
   5   2  -2   47.70    5.02
  -5   2   2   51.22    4.75
  -5   2   2   50.31    4.84
  -5   2   2   45.97    4.42
  -5   2   2   54.63    5.05
   5   2  -2   44.99    5.02
  -5   2   1   22.71    3.57
  -5   2   1   26.93    3.71
   5   2  -1   23.17    3.98
  -5   2   1   25.28    3.44
  -5   2   0  237.52   10.65
  -5   2   0  217.76   10.66
  -5   2   0  224.47   10.66
  -5   2   0  216.50   10.41
  -5   2  -1   36.92    4.32
  -5   2  -1   36.30    4.02
  -5   2  -1   41.60    4.12
  -5   2  -2  344.80   13.56
   5   2   2  318.03   14.14
  -5   2  -2  319.73   13.87
  -5   2  -2  327.99   13.97
  -5   2  -2  333.98   14.30
   5   2   3  552.23   20.14
  -5   2  -3  497.27   19.56
  -5   2  -3  541.47   19.89
  -5   2  -3  520.56   19.99
   5   2   4  135.14    8.20
  -5   2  -4  152.85    8.73
  -5   2  -4  152.21    8.60
  -5   2  -4  150.98    8.71
   5   2   5  223.61   10.92
  -5   2  -5  219.48   10.75
  -5   2  -5  221.47   11.18
   5   2   6   85.19    6.28
  -5   2  -6   91.68    6.72
  -5   2  -6   79.14    6.08
   5   2   7   80.27    6.17
  -5   2  -7  101.32    6.70
  -5   2  -7   95.00    6.73
  -5   2  -7  100.12    7.21
   5   2   8   32.21    3.81
   5   2   8   38.66    4.10
  -5   2  -9   40.14    4.28
   5   2   9   41.05    4.10
  -5   2 -10   60.76    5.21
   5   2  10   58.26    4.88
  -5   2 -10   64.37    5.71
  -5   2 -11    3.65    1.96
  -5   2 -11    4.03    2.60
  -5   2 -11    2.76    2.06
  -5   2 -12    0.94    1.51
  -5   2 -12    0.25    2.18
  -5   2 -12    0.63    1.81
   5   2  13    3.71    1.64
  -5   2 -13    6.33    2.18
  -5   2 -13    3.21    1.73
   5   2  14   41.00    3.32
  -5   2 -14   43.14    3.80
  -5   2 -14   42.50    3.67
   5   2  15   10.51    1.60
  -5   2 -15   12.24    1.94
  -5   3  16   41.69    3.71
  -5   3  15   -0.16    1.85
  -5   3  14   22.94    2.84
  -5   3  14   22.54    2.80
  -5   3  13   39.45    3.71
  -5   3  13   37.46    3.66
   5   3 -13   33.46    3.27
  -5   3  13   27.56    3.45
  -5   3  12   82.93    5.89
  -5   3  12   83.62    5.75
   5   3 -12   76.39    5.19
  -5   3  11   14.90    2.88
  -5   3  11   12.99    2.90
  -5   3  11   14.44    3.38
  -5   3  11   12.76    2.79
   5   3 -11    8.82    2.07
  -5   3  10   90.04    6.80
  -5   3  10   86.80    6.49
  -5   3  10   67.86    5.61
   5   3 -10   78.53    5.45
  -5   3   9  148.29    8.53
  -5   3   9  144.81    8.47
  -5   3   8   34.08    4.26
  -5   3   8   37.42    4.27
  -5   3   8   47.89    5.29
   5   3  -8   45.57    4.53
   5   3  -7   17.83    3.09
  -5   3   7   12.86    3.47
  -5   3   7   16.75    3.61
  -5   3   7   17.26    3.64
  -5   3   7   19.60    3.38
  -5   3   6  294.26   13.08
  -5   3   6  288.95   13.44
  -5   3   6  294.40   12.96
   5   3  -6  263.44   12.63
  -5   3   6  280.17   13.27
  -5   3   6  269.34   12.27
  -5   3   5  314.21   13.80
  -5   3   5  300.20   13.82
  -5   3   5  331.43   14.56
   5   3  -5  337.03   14.12
  -5   3   5  328.37   14.44
  -5   3   5  323.63   13.80
  -5   3   4   17.55    3.35
  -5   3   4   15.41    3.33
   5   3  -4   27.39    3.41
   5   3  -4   26.58    3.49
  -5   3   4   20.09    3.62
  -5   3   4   12.36    2.96
  -5   3   4   11.34    2.82
  -5   3   3   39.37    4.36
   5   3  -3   46.81    4.51
  -5   3   3   38.02    4.45
   5   3  -3   50.09    4.79
  -5   3   3   36.41    4.41
  -5   3   3   40.02    4.26
  -5   3   2  112.38    7.27
   5   3  -2   95.11    7.03
  -5   3   2  126.01    7.66
   5   3  -2  102.19    6.99
  -5   3   2  126.46    7.74
   5   3  -1  117.99    7.95
  -5   3   1  139.30    8.30
  -5   3   1  142.79    8.43
  -5   3   1  145.73    8.25
   5   3   0   62.08    5.37
  -5   3   0   51.15    5.13
   5   3   0   43.10    5.23
  -5   3   0   65.23    5.60
  -5   3   0   64.47    5.60
  -5   3   0   53.55    4.99
   5   3   1  126.53    7.59
  -5   3  -1   99.36    6.93
  -5   3  -1  116.08    7.53
  -5   3  -2   60.46    5.11
   5   3   2   65.04    5.34
  -5   3  -2   67.56    5.42
  -5   3  -2   67.28    5.72
  -5   3  -3   96.48    6.74
   5   3   3  103.45    6.75
  -5   3  -3  105.87    6.74
  -5   3  -3  102.74    7.09
  -5   3  -4  402.48   16.50
  -5   3  -4  392.97   16.64
  -5   3  -4  383.16   16.16
   5   3   4  412.94   15.95
  -5   3  -5   46.43    4.82
  -5   3  -5   44.69    4.85
  -5   3  -5   43.13    4.64
   5   3   6  387.60   15.41
  -5   3  -6  441.21   17.31
  -5   3  -6  419.66   17.05
   5   3   7   22.91    2.99
  -5   3  -7   20.64    3.43
  -5   3  -8  115.23    7.51
  -5   3  -8  117.28    7.43
   5   3   8  127.17    6.93
  -5   3  -8  116.75    7.81
  -5   3  -9    4.88    2.01
  -5   3  -9    2.02    1.85
   5   3   9    0.16    1.35
  -5   3  -9    1.39    1.95
   5   3  10   63.92    4.79
  -5   3 -10   91.75    6.37
   5   3  11   17.92    2.50
  -5   3 -11   22.60    3.31
  -5   3 -11   15.55    2.49
   5   3  12   24.35    2.58
  -5   3 -12   22.85    2.77
  -5   3 -12   25.87    3.34
  -5   3 -13    7.19    1.69
  -5   3 -13    6.79    1.95
  -5   3 -14    1.05    1.29
  -5   4  15   24.94    2.73
  -5   4  14   20.49    2.97
  -5   4  13    6.51    1.66
  -5   4  13   10.83    2.23
  -5   4  12    2.82    1.55
  -5   4  12    5.71    2.02
  -5   4  11   45.23    4.29
  -5   4  11   47.50    4.71
  -5   4  11   40.74    4.07
  -5   4  10    3.73    2.20
  -5   4  10    3.34    2.12
  -5   4  10    3.17    2.10
  -5   4  10    4.31    2.60
  -5   4   9   16.69    3.54
  -5   4   9   15.59    3.23
  -5   4   9   21.75    3.48
  -5   4   9   18.92    3.38
  -5   4   9   19.70    3.61
  -5   4   8   25.26    3.63
  -5   4   8   29.25    4.40
  -5   4   8   25.89    3.77
  -5   4   8   25.62    4.03
  -5   4   7   30.82    4.44
  -5   4   7   30.93    4.02
  -5   4   7   26.83    4.07
  -5   4   7   30.08    4.21
  -5   4   6   76.20    6.09
  -5   4   6   82.94    6.70
  -5   4   5   38.34    4.46
  -5   4   5   39.28    4.83
  -5   4   4  134.63    8.04
  -5   4   4  107.22    7.18
  -5   4   4  121.78    8.08
  -5   4   4  127.04    7.90
  -5   4   4  117.62    7.95
  -5   4   3    8.55    2.66
  -5   4   3    7.94    2.80
  -5   4   3    9.61    3.11
  -5   4   3    8.96    2.87
  -5   4   3    5.28    2.33
  -5   4   2   24.87    3.70
  -5   4   2   20.50    3.50
  -5   4   2   20.66    3.74
  -5   4   2   24.79    3.62
  -5   4   2   26.75    3.74
  -5   4   1   13.10    3.18
  -5   4   1    9.00    2.76
  -5   4   1   11.84    3.05
  -5   4   1   11.15    2.82
  -5   4   0   16.87    3.35
  -5   4   0   11.56    3.05
  -5   4   0   15.83    3.21
  -5   4   0   14.46    2.96
  -5   4  -1   14.93    3.27
  -5   4  -1   10.74    2.92
  -5   4  -1   13.87    2.89
  -5   4  -1   13.22    2.95
  -5   4  -2   47.97    5.00
  -5   4  -2   44.21    4.90
  -5   4  -2   47.05    4.81
  -5   4  -3  107.49    7.50
  -5   4  -4  111.60    7.75
  -5   4  -5   14.33    3.10
  -5   4  -5   15.86    3.27
  -5   4  -5   12.75    2.62
  -5   4  -6   59.84    5.31
  -5   4  -6   56.38    5.37
  -5   4  -6   48.94    4.75
  -5   4  -7    6.61    2.58
  -5   4  -7    7.14    2.57
  -5   4  -7    8.93    2.42
  -5   4  -8    8.26    2.36
  -5   4  -8    6.92    2.24
  -5   4  -8    2.69    1.86
  -5   4  -9   73.68    5.38
  -5   4  -9   77.59    5.72
  -5   4  -9   81.46    5.76
  -5   4 -10    8.92    2.23
  -5   4 -10    6.35    1.97
  -5   4 -11   34.10    3.60
  -5   4 -12    3.88    1.67
  -5   4 -13    9.06    1.80
  -5   5  13   59.08    3.78
  -5   5  13   57.42    4.13
  -5   5  12    9.56    2.09
  -5   5  11   13.51    2.09
  -5   5  11   11.70    2.58
  -5   5  11   12.87    2.43
  -5   5  10    5.49    1.84
  -5   5  10    6.49    2.37
  -5   5  10    5.80    2.26
  -5   5   9  122.39    7.13
  -5   5   9  115.90    7.32
  -5   5   9  117.54    7.32
  -5   5   9  117.20    6.86
  -5   5   8   43.55    4.43
  -5   5   8   48.89    4.87
  -5   5   8   41.94    4.34
  -5   5   8   46.13    4.73
  -5   5   8   50.11    4.58
  -5   5   7    8.39    2.63
  -5   5   7   10.98    2.65
  -5   5   7    6.36    2.43
  -5   5   7    6.91    2.67
  -5   5   7    7.80    2.85
  -5   5   6    4.41    2.26
  -5   5   6    3.48    2.34
  -5   5   6    2.79    2.45
  -5   5   6    2.31    2.37
  -5   5   6    4.95    2.37
  -5   5   5  119.29    7.51
  -5   5   5  130.84    8.00
  -5   5   5  131.95    8.14
  -5   5   5  119.03    7.43
  -5   5   5  111.54    7.30
  -5   5   5  122.98    8.11
  -5   5   4   12.26    2.54
  -5   5   4   13.91    3.22
  -5   5   4    8.60    2.79
  -5   5   4   15.41    3.38
  -5   5   4    9.75    2.74
  -5   5   4   11.52    2.72
  -5   5   3   24.41    3.48
  -5   5   3   24.62    3.88
  -5   5   3   23.83    3.84
  -5   5   3   25.59    3.72
  -5   5   2   85.72    6.32
  -5   5   2   96.61    7.10
  -5   5   2   99.41    7.14
  -5   5   2   97.21    7.00
  -5   5   1  108.81    7.48
  -5   5   1   91.27    6.70
  -5   5   1  106.77    7.38
  -5   5   0   43.76    4.69
  -5   5   0   52.35    5.18
  -5   5   0   37.55    4.23
  -5   5   0   48.02    4.90
  -5   5  -1   10.22    2.86
  -5   5  -1   15.29    3.18
  -5   5  -1   10.30    2.87
  -5   5  -2   51.22    4.94
  -5   5  -2   54.44    5.20
  -5   5  -2   60.35    5.36
  -5   5  -3    5.06    2.43
  -5   5  -3    5.42    2.51
  -5   5  -3    4.30    2.16
  -5   5  -4   60.60    5.33
  -5   5  -4   54.53    4.87
  -5   5  -4   57.52    5.23
  -5   5  -5   26.66    3.69
  -5   5  -5   27.21    3.39
  -5   5  -5   23.06    3.51
  -5   5  -6   11.02    2.68
  -5   5  -6   11.98    2.82
  -5   5  -7   38.11    3.99
  -5   5  -7   32.94    3.74
  -5   5  -7   29.17    3.18
  -5   5  -8    0.16    1.66
  -5   5  -8    1.07    1.74
  -5   5  -8   -0.15    1.25
  -5   5  -9   -2.15    1.64
  -5   5  -9    0.95    1.49
  -5   5  -9    1.13    1.32
  -5   5 -10   11.97    2.01
  -5   5 -11    8.62    1.70
  -5   6  11   30.44    2.73
  -5   6  10   35.71    3.35
  -5   6  10   49.20    3.53
  -5   6   9    8.88    1.83
  -5   6   9   11.34    2.29
  -5   6   9   11.05    2.05
  -5   6   8   22.40    3.08
  -5   6   8   25.29    3.23
  -5   6   8   26.24    2.99
  -5   6   8   23.73    2.75
  -5   6   7   17.36    2.91
  -5   6   7   12.76    2.38
  -5   6   7   12.76    2.37
  -5   6   7   14.21    2.79
  -5   6   6   11.88    2.71
  -5   6   6   12.91    2.47
  -5   6   6   10.95    2.44
  -5   6   6   11.91    2.70
  -5   6   5    5.27    2.41
  -5   6   5    8.44    2.15
  -5   6   5   10.17    2.47
  -5   6   5    9.32    2.64
  -5   6   4   23.00    3.44
  -5   6   4   20.35    2.98
  -5   6   4   22.22    3.30
  -5   6   4   24.13    3.47
  -5   6   3    2.03    2.09
  -5   6   3    1.19    2.12
  -5   6   3    3.30    2.22
  -5   6   3    3.43    1.86
  -5   6   3    2.48    1.91
  -5   6   2   43.40    4.48
  -5   6   2   41.33    4.38
  -5   6   2   36.67    3.65
  -5   6   2   36.87    3.69
  -5   6   2   46.74    4.51
  -5   6   1   25.64    3.63
  -5   6   1   24.59    3.57
  -5   6   1   26.04    3.24
  -5   6   0   16.49    3.06
  -5   6   0   16.14    2.82
  -5   6  -1   28.00    3.60
  -5   6  -1   31.89    3.68
  -5   6  -2   15.26    2.70
  -5   6  -2   11.16    2.56
  -5   6  -2   12.59    2.72
  -5   6  -3   86.29    5.76
  -5   6  -3   84.21    5.72
  -5   6  -3   82.87    5.74
  -5   6  -4    0.50    1.72
  -5   6  -4    1.70    1.77
  -5   6  -4    1.91    1.66
  -5   6  -5   58.82    4.53
  -5   6  -5   48.82    4.25
  -5   6  -6   20.94    2.76
  -5   6  -6   19.27    2.70
  -5   6  -7   49.61    3.86
  -5   6  -7   41.51    3.69
  -5   6  -8   55.99    3.87
  -5   7   5    7.47    1.72
  -5   7   5    6.25    1.76
  -5   7   5    4.44    1.37
  -5   7   4   47.29    3.63
  -5   7   4   44.27    3.54
  -5   7   3   12.65    2.20
  -5   7   3   12.71    2.25
  -5   7   2    2.28    1.58
  -5   7   1   26.87    2.93
  -5   7   0   13.27    2.23
  -5   7   0   10.37    1.78
  -5   7  -1    7.55    1.89
  -5   7  -1    7.46    1.62
  -5   7  -2   19.22    2.42
  -5   7  -2   19.97    2.31
  -5   7  -3   17.43    2.17
  -5   7  -3   18.29    2.24
  -5   7  -4    6.02    1.57
   6  -6  -7    7.15    2.07
   6  -6  -6   14.55    2.44
   6  -6  -5    9.43    2.26
   6  -6  -4   24.52    3.25
   6  -6  -3    0.31    1.79
   6  -6  -2    4.06    2.09
   6  -6  -1   13.88    2.56
   6  -6   0   23.17    2.97
   6  -6   1    6.75    2.08
   6  -6   2   72.21    4.58
   6  -5 -11    2.33    1.82
   6  -5 -10    6.05    2.02
   6  -5  -9   24.08    3.25
   6  -5  -8    4.16    2.14
   6  -5  -7    6.66    2.52
   6  -5  -6    7.25    2.70
   6  -5  -5   41.12    4.62
   6  -5  -5   41.88    4.15
   6  -5  -4   25.27    3.84
   6  -5  -4   26.31    3.38
   6  -5  -3   17.23    3.44
   6  -5  -3   17.67    2.87
   6  -5  -2    4.38    2.48
   6  -5  -2    4.35    1.90
   6  -5  -1   22.62    3.67
   6  -5  -1   19.87    3.02
   6  -5   0   13.50    2.99
   6  -5   0   16.22    2.80
   6  -5   1   20.31    3.27
   6  -5   1   17.20    2.78
   6  -5   1   17.89    2.86
   6  -5   2   27.07    3.52
   6  -5   2   24.63    3.11
   6  -5   2   22.84    3.09
   6  -5   3    1.40    1.79
  -6  -5  -3    1.38    1.10
   6  -5   3    0.63    1.47
  -6  -5  -4   38.77    3.05
   6  -5   4   35.09    3.53
  -6  -5  -5   16.51    2.02
   6  -5   5    8.22    1.98
  -6  -5  -6   15.91    1.93
   6  -5   6   16.38    2.21
  -6  -5  -7    5.53    1.28
   6  -4 -13   28.62    3.12
   6  -4 -12   52.12    4.36
   6  -4 -11   11.24    2.70
   6  -4 -10   36.89    4.31
  -6  -4  10   38.76    3.46
   6  -4  -9   91.15    6.73
  -6  -4   9   90.18    5.45
   6  -4  -8   50.92    5.41
  -6  -4   8   57.19    4.30
   6  -4  -7   85.84    6.31
   6  -4  -7   93.72    7.14
  -6  -4   7   79.06    5.26
   6  -4  -6   80.92    6.76
   6  -4  -6   74.99    5.97
   6  -4  -5   16.71    3.60
   6  -4  -5   14.47    3.09
   6  -4  -4   81.31    6.81
   6  -4  -4   83.03    6.43
   6  -4  -3    7.70    2.93
   6  -4  -3    5.86    2.54
  -6  -4   3    6.45    1.66
   6  -4  -2   43.65    5.17
   6  -4  -2   44.70    4.78
  -6  -4   2   41.44    3.62
   6  -4  -1   43.30    5.07
   6  -4  -1   37.71    4.56
  -6  -4   1   48.44    3.97
  -6  -4   0   29.20    3.20
   6  -4   0   28.58    4.18
  -6  -4  -1    5.33    1.68
   6  -4   1    3.91    2.29
  -6  -4  -2   14.26    2.33
  -6  -4  -3    6.61    1.79
  -6  -4  -4   12.06    2.17
  -6  -4  -5   33.69    3.38
  -6  -4  -6   22.35    2.78
  -6  -4  -7    9.62    1.96
  -6  -4  -8   10.74    1.87
  -6  -4  -9   31.63    2.74
  -6  -3  14   60.72    3.86
  -6  -3  13   14.30    2.26
  -6  -3  12    5.16    1.80
  -6  -3  11   34.36    3.53
  -6  -3  10   52.71    4.46
  -6  -3   9   47.47    4.28
  -6  -3   8    0.18    1.79
   6  -3  -8    2.02    1.97
  -6  -3   7   25.64    3.36
   6  -3  -7   20.97    3.51
   6  -3  -6  190.06   10.41
  -6  -3   6  175.20    9.14
   6  -3  -5   45.19    4.85
  -6  -3   5   33.90    3.65
  -6  -3   5   38.39    4.34
   6  -3  -4    2.22    2.00
  -6  -3   4    2.79    2.01
   6  -3  -3  153.97    9.40
  -6  -3   3  176.73    9.27
  -6  -3   2   54.15    5.19
  -6  -3   1   27.72    3.76
  -6  -3   0   69.78    5.56
  -6  -3  -1   24.36    3.49
  -6  -3  -1   32.34    3.79
  -6  -3  -2   20.40    3.21
  -6  -3  -2   27.19    3.34
  -6  -3  -3   31.02    3.81
  -6  -3  -4   72.75    5.70
  -6  -3  -4   87.98    5.89
  -6  -3  -5   13.05    2.67
  -6  -3  -5   13.29    2.51
  -6  -3  -6   38.89    3.93
  -6  -3  -6   38.06    3.82
  -6  -3  -7    1.68    1.58
  -6  -3  -7    2.26    1.49
  -6  -3  -8   33.39    3.37
  -6  -3  -8   39.02    3.50
  -6  -3  -9    3.13    1.38
  -6  -3 -10   21.75    2.34
  -6  -3 -11    1.63    0.94
  -6  -2  15   27.37    2.69
   6  -2 -14  102.46    5.48
  -6  -2  14  115.10    6.03
   6  -2 -13   97.97    5.69
  -6  -2  13  113.09    6.31
   6  -2 -12   73.63    4.97
  -6  -2  12   68.64    5.12
   6  -2 -11   11.72    2.46
  -6  -2  11   17.50    2.97
   6  -2 -10    6.53    2.00
  -6  -2  10    3.42    1.99
  -6  -2   9   15.62    3.03
  -6  -2   8   55.14    4.93
  -6  -2   8   62.93    5.42
   6  -2  -8   51.40    5.11
  -6  -2   7   93.75    6.40
   6  -2  -7   98.65    7.20
  -6  -2   7   95.84    6.84
   6  -2  -6   53.60    5.34
   6  -2  -5  112.44    8.00
   6  -2  -5  101.10    7.49
   6  -2  -4  173.78    9.88
   6  -2  -4  187.17   10.59
   6  -2  -4  188.26   10.48
   6  -2  -3  175.50   10.23
  -6  -2   3  212.92   10.50
   6  -2  -3  192.25   10.64
   6  -2  -3  205.90   11.05
   6  -2  -2   26.67    4.77
   6  -2  -2   32.78    4.57
  -6  -2   2   38.41    4.45
   6  -2  -1   35.08    4.88
  -6  -2   1   49.65    4.83
  -6  -2   1   52.76    4.83
   6  -2  -1   41.79    5.00
   6  -2  -1   39.63    4.84
   6  -2   0   13.63    3.42
  -6  -2   0   22.98    3.43
   6  -2   0   20.28    3.72
  -6  -2   0   24.37    3.59
   6  -2   1   22.44    3.75
   6  -2   1   21.82    3.73
  -6  -2  -1   29.93    3.83
   6  -2   2   87.36    6.94
   6  -2   2   91.46    7.14
   6  -2   3   85.67    6.84
  -6  -2  -3   90.81    6.37
   6  -2   3   86.75    7.03
  -6  -2  -4  122.95    7.96
  -6  -2  -4  141.13    7.90
  -6  -2  -5  178.61    9.68
  -6  -2  -5  190.56   10.03
  -6  -2  -6   60.76    5.45
  -6  -2  -6   76.04    5.38
  -6  -2  -6   72.56    5.80
   6  -2   7  171.94    8.86
  -6  -2  -7  156.91    8.93
  -6  -2  -7  155.91    8.70
  -6  -2  -7  166.60    8.26
  -6  -2  -8  132.93    7.80
  -6  -2  -8  122.82    6.74
  -6  -2  -8  116.61    7.14
  -6  -2  -9    7.25    2.21
  -6  -2  -9    3.36    1.75
  -6  -2  -9    6.49    1.67
   6  -2   9    6.41    2.12
  -6  -2 -10   -0.18    1.50
  -6  -2 -10    2.16    1.57
   6  -2  10    1.82    1.52
  -6  -2 -10    0.98    1.11
  -6  -2 -11   59.46    3.73
  -6  -2 -11   56.42    4.38
  -6  -2 -12    2.04    1.25
  -6  -1  15    1.47    1.38
  -6  -1  15    0.49    1.30
   6  -1 -14   63.44    4.50
  -6  -1  14   69.52    4.99
  -6  -1  14   66.89    4.74
   6  -1 -13  102.99    6.17
  -6  -1  13  106.96    6.70
  -6  -1  13  105.23    6.44
  -6  -1  12   47.95    4.69
  -6  -1  12   53.48    4.78
   6  -1 -12   45.71    4.26
  -6  -1  11    0.40    1.95
   6  -1 -11   -0.39    1.88
  -6  -1  10   48.79    4.81
  -6  -1  10   54.20    4.84
  -6  -1  10   46.75    5.04
  -6  -1   9  300.59   13.66
  -6  -1   9  320.79   14.50
   6  -1  -8   29.91    3.92
  -6  -1   8   29.32    3.97
  -6  -1   8   33.19    4.27
   6  -1  -7  444.78   17.93
   6  -1  -7  413.04   17.86
   6  -1  -6   14.19    3.12
   6  -1  -6   12.74    3.06
   6  -1  -5  155.99    9.31
  -6  -1   5  140.90    8.14
   6  -1  -5  144.79    8.66
   6  -1  -5  143.57    8.92
   6  -1  -5  131.56    8.59
  -6  -1   5  158.75    8.79
   6  -1  -4  142.40    9.25
   6  -1  -4  159.60    9.42
  -6  -1   4  154.45    8.44
   6  -1  -4  150.49    8.89
   6  -1  -4  157.81    9.34
  -6  -1   4  154.97    8.76
  -6  -1   3   81.09    5.97
   6  -1  -3   71.07    6.38
  -6  -1   3   67.04    5.29
   6  -1  -3   68.95    5.93
   6  -1  -3   70.87    6.49
  -6  -1   3   79.81    6.08
   6  -1  -2   69.46    6.78
  -6  -1   2   84.65    6.27
   6  -1  -2   87.41    6.75
   6  -1  -2   80.43    6.86
  -6  -1   2   86.21    6.50
   6  -1  -1  160.71    9.66
  -6  -1   1  190.66    9.73
   6  -1  -1  158.89   10.11
  -6  -1   1  187.64    9.67
  -6  -1   0  227.62   11.26
   6  -1   0  209.01   11.44
   6  -1   0  239.06   12.36
  -6  -1   0  236.37   11.18
   6  -1   1    8.67    3.27
  -6  -1  -1    8.65    2.87
   6  -1   1   14.80    3.31
  -6  -1  -1   13.02    3.07
  -6  -1  -2  289.89   12.92
   6  -1   2  287.88   13.74
   6  -1   2  321.63   14.58
  -6  -1  -2  283.33   12.88
  -6  -1  -2  291.77   13.35
  -6  -1  -3   76.47    5.80
  -6  -1  -3   77.72    5.99
   6  -1   3   67.66    6.18
   6  -1   3   89.99    7.09
  -6  -1  -3   79.27    6.24
   6  -1   4   75.64    6.53
  -6  -1  -4   67.99    5.34
   6  -1   4   62.54    5.83
  -6  -1  -5   22.63    3.48
  -6  -1  -5   25.17    3.26
  -6  -1  -6  135.33    8.28
  -6  -1  -6  144.11    8.56
   6  -1   7   55.71    5.18
  -6  -1  -7   51.08    4.95
  -6  -1  -7   54.55    4.44
  -6  -1  -7   58.24    5.25
   6  -1   8    7.26    2.41
  -6  -1  -8    6.91    1.84
  -6  -1  -8    8.18    2.50
  -6  -1  -8    7.37    2.32
  -6  -1  -9   62.73    5.23
  -6  -1  -9   58.38    4.27
  -6  -1  -9   59.67    5.06
   6  -1  10    3.06    1.83
  -6  -1 -10    2.65    1.79
  -6  -1 -10    1.99    1.20
  -6  -1 -10    0.17    1.63
   6  -1  11   35.16    3.61
  -6  -1 -11   31.04    2.64
  -6  -1 -11   30.46    3.38
  -6  -1 -11   31.53    3.29
  -6  -1 -12   36.85    3.40
  -6  -1 -13    5.10    1.45
   6  -1  13   10.74    1.93
  -6   0  15   14.77    2.46
  -6   0  15   10.83    2.05
   6   0 -15   10.68    1.92
  -6   0  14    0.17    1.73
  -6   0  14   -0.15    1.60
   6   0 -14   -1.08    1.44
  -6   0  13    3.70    2.16
   6   0 -13    4.84    1.86
  -6   0  13    2.67    1.91
   6   0 -12  282.39   12.33
  -6   0  12  287.96   12.54
   6   0 -11   36.99    4.20
  -6   0  11   40.16    4.40
  -6   0  11   32.71    4.38
  -6   0  10   96.17    6.82
  -6   0  10   99.70    6.55
  -6   0  10   93.13    7.07
  -6   0   9   12.32    3.02
  -6   0   9   15.07    3.04
  -6   0   9   11.12    3.05
  -6   0   8  421.16   17.71
   6   0  -7   26.07    4.04
   6   0  -7   23.99    3.50
  -6   0   6   24.57    3.74
   6   0  -6   33.74    4.32
   6   0  -6   27.14    3.65
  -6   0   6   34.04    4.06
   6   0  -6   29.34    4.12
  -6   0   5   -0.21    2.41
   6   0  -5    2.95    2.18
   6   0  -5    2.67    1.85
   6   0  -5   -0.26    1.82
  -6   0   5    1.81    2.32
  -6   0   4   27.31    3.76
   6   0  -4   31.97    3.96
   6   0  -4   31.45    4.32
  -6   0   4   28.47    4.05
   6   0  -4   28.75    4.16
   6   0  -3   37.01    4.92
  -6   0   3   39.84    4.10
   6   0  -3   38.71    4.36
   6   0  -3   38.07    4.95
  -6   0   3   41.20    4.23
  -6   0   3   45.05    4.73
   6   0  -2  115.79    8.47
  -6   0   2  119.71    7.38
   6   0  -2  117.25    7.65
   6   0  -2  134.30    8.77
  -6   0   2  120.54    7.26
  -6   0   2  136.86    8.12
  -6   0   1  497.28   18.52
   6   0  -1  481.27   19.58
  -6   0   1  488.02   18.74
   6   0  -1  474.79   19.51
   6   0  -1  452.26   18.53
   6   0   0  135.35    8.87
  -6   0   0  162.24    9.04
  -6   0   0  156.04    8.86
  -6   0  -1    0.66    2.33
   6   0   1    0.68    1.86
  -6   0  -1    4.04    2.40
   6   0   1    3.93    2.93
   6   0   2  720.35   25.56
  -6   0  -2  674.21   23.86
   6   0   3  265.89   12.87
  -6   0  -3  245.63   11.57
   6   0   4  131.53    8.51
   6   0   4   96.02    7.03
  -6   0  -5   15.65    2.60
   6   0   5   15.49    3.35
   6   0   5   10.99    2.66
  -6   0  -6   42.19    4.43
  -6   0  -7   -0.16    1.23
  -6   0  -7    1.08    1.82
  -6   0  -8   65.91    4.63
   6   0   8   74.70    5.74
  -6   0  -8   61.85    5.28
  -6   0  -9  121.47    7.39
   6   0  10   25.87    3.35
  -6   0 -10   24.64    3.31
   6   0  11   30.93    3.47
  -6   0 -11   30.39    3.35
  -6   0 -12    3.58    1.57
  -6   0 -12    3.59    1.51
  -6   0 -13    6.69    1.58
   6   0  13    9.41    1.90
  -6   0 -13    5.72    1.47
   6   0  14    7.74    1.68
  -6   1  15    1.11    1.26
  -6   1  14   68.02    4.93
   6   1 -14   66.34    4.63
  -6   1  14   67.47    4.71
  -6   1  14   64.47    4.82
  -6   1  13  105.09    6.72
   6   1 -13  109.43    6.39
  -6   1  13  109.50    6.59
  -6   1  13  109.55    6.70
  -6   1  12   47.67    4.77
  -6   1  12   50.72    4.69
  -6   1  12   51.43    4.70
   6   1 -12   55.24    4.58
   6   1 -11   -0.39    2.04
  -6   1  11   -0.42    2.19
  -6   1  10   46.55    4.99
  -6   1  10   50.73    5.07
  -6   1   9  299.52   13.74
  -6   1   9  284.18   12.49
  -6   1   9  295.89   13.39
  -6   1   8   31.94    3.84
  -6   1   8   33.13    4.33
   6   1  -7  431.18   18.14
   6   1  -6   13.11    3.10
   6   1  -5  149.12    9.20
  -6   1   5  153.68    8.81
   6   1  -5  146.50    9.08
  -6   1   5  140.62    8.54
   6   1  -4  167.11    9.79
  -6   1   4  161.66    9.11
   6   1  -4  153.77    9.39
  -6   1   4  140.68    8.48
   6   1  -3   66.81    6.38
  -6   1   3   78.77    6.29
   6   1  -3   60.55    6.18
  -6   1   3   84.21    6.16
   6   1  -2   95.77    7.42
  -6   1   2   91.64    6.84
   6   1  -2   71.32    6.98
  -6   1   2   94.18    6.42
  -6   1   1  188.68   10.14
   6   1  -1  192.54   10.94
  -6   1   1  172.43    9.25
  -6   1   1  193.38    9.57
   6   1   0  244.59   12.28
  -6   1   0  229.19   11.25
  -6   1  -1   17.06    3.39
   6   1   1   10.71    3.34
  -6   1  -2  307.83   13.75
   6   1   2  307.31   14.51
  -6   1  -3   81.12    6.32
   6   1   3   80.37    6.66
   6   1   4   75.22    6.39
  -6   1  -5   25.39    3.56
  -6   1  -6  125.91    7.57
  -6   1  -6  144.07    8.90
   6   1   7   53.40    4.88
  -6   1  -7   54.41    5.31
   6   1   8    8.51    2.44
  -6   1  -8    7.69    2.15
  -6   1  -8    8.93    2.67
  -6   1  -9   52.50    4.56
  -6   1  -9   64.36    5.54
   6   1  10    0.84    1.57
  -6   1 -10    2.37    1.60
  -6   1 -10    5.86    2.17
  -6   1 -11   30.10    3.16
   6   1  11   34.16    3.42
  -6   1 -12   31.38    2.95
   6   1  13    9.17    1.73
  -6   2  15   18.64    2.46
  -6   2  14  121.29    6.45
   6   2 -14  111.29    5.73
  -6   2  14  103.66    5.67
   6   2 -13  107.44    5.87
  -6   2  13   94.97    5.90
   6   2 -12   59.85    4.51
  -6   2  12   63.43    4.96
   6   2 -11   15.45    2.73
  -6   2  11   15.08    3.07
   6   2 -10    3.86    1.69
  -6   2  10    3.86    2.39
  -6   2  10    3.22    2.16
  -6   2   9   20.94    3.55
  -6   2   9   20.21    3.19
  -6   2   8   53.65    4.63
  -6   2   8   48.51    5.08
  -6   2   7   82.41    6.00
  -6   2   7   86.13    6.56
  -6   2   6   48.08    4.92
   6   2  -5  116.44    8.04
   6   2  -5  120.25    7.86
  -6   2   5  106.76    7.40
   6   2  -4  175.35    9.95
   6   2  -4  183.27   10.53
   6   2  -3  215.98   11.41
  -6   2   3  200.80   10.47
   6   2  -3  183.55   10.59
  -6   2   3  216.30   10.89
  -6   2   2   40.77    4.60
  -6   2   2   45.93    5.03
  -6   2   1   50.30    4.85
  -6   2   1   47.07    4.96
   6   2  -1   36.13    5.03
  -6   2   0   23.47    3.71
   6   2   0   24.77    4.25
  -6   2   0   22.29    3.36
   6   2   1   36.54    4.53
   6   2   2   92.17    7.03
   6   2   3   90.63    6.84
  -6   2  -4  130.22    8.07
  -6   2  -5  180.94   10.09
  -6   2  -5  193.34    9.87
  -6   2  -6   59.76    5.45
  -6   2  -6   62.09    5.23
  -6   2  -7  164.80    9.38
   6   2   7  162.91    8.55
  -6   2  -7  170.67    8.67
  -6   2  -8  110.20    7.34
  -6   2  -8  109.14    7.39
   6   2   9    6.11    1.87
  -6   2  -9    4.18    2.10
   6   2  10    0.70    1.38
  -6   2 -10    2.29    1.66
  -6   2 -11   58.76    4.65
   6   2  12    3.09    1.27
  -6   3  14   65.41    4.26
  -6   3  13   13.84    2.21
  -6   3  12    2.18    1.74
   6   3 -12    1.93    1.08
  -6   3  11   35.78    3.52
  -6   3  11   34.59    3.73
   6   3 -11   31.54    2.98
  -6   3  10   47.30    4.36
  -6   3  10   50.29    4.65
   6   3 -10   50.09    3.94
  -6   3   9   50.27    4.62
  -6   3   9   49.13    4.74
   6   3  -9   48.09    3.99
  -6   3   8    2.79    2.05
  -6   3   8    4.60    2.36
  -6   3   7   20.24    3.33
  -6   3   7   25.16    3.77
  -6   3   7   20.51    3.20
  -6   3   6  192.64   10.23
  -6   3   6  189.57    9.54
  -6   3   5   39.73    4.69
  -6   3   5   40.18    4.45
  -6   3   5   40.48    4.30
  -6   3   4    0.69    2.16
  -6   3   4    3.47    2.13
  -6   3   4    2.61    2.06
  -6   3   3  149.25    8.77
  -6   3   3  145.92    8.62
  -6   3   2   39.54    4.45
  -6   3   2   36.91    4.53
  -6   3   1   33.55    4.15
  -6   3   1   24.33    3.85
  -6   3   0   61.68    5.26
  -6   3   0   62.30    5.63
  -6   3  -1   27.60    3.57
  -6   3  -1   28.61    4.04
  -6   3  -2   21.30    3.58
  -6   3  -3   23.19    3.69
  -6   3  -4   75.84    5.92
  -6   3  -4   87.25    6.35
  -6   3  -5   13.23    2.72
  -6   3  -5   11.33    2.81
  -6   3  -6   34.31    3.94
   6   3   6   31.01    3.43
  -6   3  -6   38.02    4.06
  -6   3  -7   -0.40    1.73
   6   3   7    1.14    1.27
  -6   3  -7    1.58    1.80
   6   3   8   31.39    3.04
  -6   3  -8   36.05    3.82
   6   3   9    3.18    1.33
  -6   3  -9    1.23    1.61
  -6   3 -10   18.71    2.72
  -6   3 -11   -0.14    1.25
  -6   4  12   51.49    3.46
  -6   4  11   11.15    2.15
  -6   4  11    8.10    1.92
  -6   4  10   37.93    3.64
  -6   4  10   34.65    3.47
  -6   4   9  100.00    6.15
  -6   4   9   90.15    5.98
  -6   4   8   50.44    4.57
  -6   4   8   48.41    4.43
  -6   4   8   56.93    4.84
  -6   4   7   83.21    6.16
  -6   4   7   89.73    6.10
  -6   4   6   73.23    5.93
  -6   4   6   73.65    5.68
  -6   4   6   79.22    5.96
  -6   4   5   16.00    3.06
  -6   4   5   15.32    2.75
  -6   4   5   17.56    3.28
  -6   4   5   15.06    3.10
  -6   4   4   71.47    5.54
  -6   4   4   76.72    6.09
  -6   4   4   85.03    6.15
  -6   4   4   85.43    6.12
  -6   4   3    5.67    2.26
  -6   4   3    4.03    2.12
  -6   4   3    7.60    2.59
  -6   4   3    6.50    2.51
  -6   4   2   44.21    4.63
  -6   4   2   50.32    4.62
  -6   4   2   42.09    4.51
  -6   4   1   42.73    4.55
  -6   4   1   43.53    4.55
  -6   4   0   27.28    3.85
  -6   4   0   31.35    3.90
  -6   4  -1    4.99    2.20
  -6   4  -1    5.98    2.56
  -6   4  -2   14.31    2.70
  -6   4  -2   14.90    3.12
  -6   4  -3    7.15    2.45
  -6   4  -4   12.14    2.75
  -6   4  -5   30.98    3.71
  -6   4  -6   14.83    2.66
  -6   4  -6   10.93    2.16
  -6   4  -7   10.86    2.26
  -6   4  -7    9.66    2.02
  -6   4  -8    9.08    1.90
  -6   4  -9   21.35    2.44
  -6   5  10    5.63    1.60
  -6   5   9   28.74    2.92
  -6   5   9   27.62    2.77
  -6   5   8    4.49    1.82
  -6   5   8    3.80    1.67
  -6   5   7    6.42    2.03
  -6   5   7    5.82    2.07
  -6   5   6    5.09    2.03
  -6   5   6    4.75    1.94
  -6   5   6    4.56    2.06
  -6   5   5   47.54    4.37
  -6   5   5   44.11    4.23
  -6   5   5   42.59    3.98
  -6   5   4   19.41    2.66
  -6   5   4   22.08    3.12
  -6   5   4   23.93    3.32
  -6   5   3   20.42    2.84
  -6   5   3   19.95    3.01
  -6   5   3   19.18    3.09
  -6   5   2    5.90    2.09
  -6   5   2    4.07    2.25
  -6   5   1   19.80    3.03
  -6   5   1   23.65    3.24
  -6   5   0   16.53    2.84
  -6   5   0   15.25    2.85
  -6   5  -1   19.60    3.08
  -6   5  -1   18.84    2.88
  -6   5  -2   24.15    3.19
  -6   5  -2   20.35    2.82
  -6   5  -3    1.00    1.72
  -6   5  -4   43.25    3.95
  -6   5  -5   10.46    2.25
  -6   5  -6   17.62    2.48
  -6   5  -7    5.62    1.65
  -6   6   6   13.55    1.99
  -6   6   5    7.94    1.85
  -6   6   4   32.52    3.12
  -6   6   3    3.40    1.62
  -6   6   2    0.52    1.35
  -6   6   1   12.68    2.00
  -6   6   1   10.48    2.05
  -6   6   0   20.98    2.44
  -6   6   0   21.59    2.54
  -6   6  -1    4.76    1.55
  -6   6  -1    5.69    1.65
  -6   6  -2   74.22    4.50
  -6   6  -3   17.03    2.20
  -6   6  -4   41.34    3.06
   7  -5  -2    2.84    1.34
   7  -5  -1   16.51    2.14
   7  -4  -8   17.76    2.40
   7  -4  -7    0.80    1.56
   7  -4  -6   10.44    2.27
   7  -4  -5    2.60    1.74
   7  -4  -5    4.79    1.70
   7  -4  -4   25.69    3.06
   7  -4  -4   26.33    3.14
   7  -4  -3   18.82    2.68
   7  -4  -3   25.00    3.13
   7  -4  -2   37.57    3.78
   7  -4  -1   14.48    2.66
  -7  -4   0    9.27    1.55
   7  -4   0    9.75    2.32
  -7  -4  -1    5.39    1.31
   7  -4   1    9.17    2.09
  -7  -4  -2    8.09    1.47
   7  -4   2    5.33    1.79
  -7  -4  -3   10.82    1.61
   7  -4   3    9.16    2.00
  -7  -4  -4   32.14    2.56
  -7  -4  -5   26.39    2.26
  -7  -4  -6    5.31    1.18
   7  -3 -11    2.66    1.53
   7  -3 -10    1.57    1.61
   7  -3  -9   36.94    3.57
   7  -3  -8   13.10    2.55
   7  -3  -7   12.25    2.60
   7  -3  -6   69.51    5.25
   7  -3  -6   75.61    5.37
   7  -3  -5    3.39    2.04
   7  -3  -5    3.50    1.87
  -7  -3   4   10.86    1.87
   7  -3  -4   13.22    2.63
  -7  -3   3    2.21    1.37
   7  -3  -3    1.58    1.71
  -7  -3   2   15.71    2.29
   7  -3  -2   11.99    2.63
  -7  -3   1   40.30    3.51
   7  -3  -1   37.59    4.12
  -7  -3   0   16.25    2.39
   7  -3   0   15.96    3.00
  -7  -3  -1   25.88    2.83
  -7  -3  -2    3.25    1.41
  -7  -3  -3    1.23    1.29
  -7  -3  -4    2.59    1.33
  -7  -3  -5    1.92    1.23
  -7  -3  -6   24.57    2.44
  -7  -3  -7   78.18    4.20
  -7  -3  -8    1.25    0.96
  -7  -2  12    1.19    1.21
  -7  -2  11   78.50    4.61
  -7  -2  10    1.13    1.47
   7  -2 -10    0.12    1.07
  -7  -2   9    1.75    1.48
   7  -2  -9    0.68    1.44
  -7  -2   8   73.69    4.85
  -7  -2   7    1.01    1.43
   7  -2  -7    2.27    1.96
  -7  -2   7   -0.89    1.84
   7  -2  -6   20.98    3.07
  -7  -2   6   25.56    3.39
   7  -2  -5   50.43    4.63
  -7  -2   5   56.05    4.90
   7  -2  -4   28.67    3.65
  -7  -2   4   36.63    4.05
   7  -2  -3   10.03    2.51
  -7  -2   3   10.23    2.71
   7  -2  -2   45.74    4.60
  -7  -2   2   48.63    4.65
   7  -2  -1   49.74    4.84
  -7  -2   1   68.20    5.33
  -7  -2   0   22.67    2.99
  -7  -2   0   23.62    3.38
  -7  -2  -1   42.91    4.05
  -7  -2  -1   40.12    4.09
  -7  -2  -1   52.72    4.50
  -7  -2  -2   18.56    3.02
  -7  -2  -2   23.39    2.99
  -7  -2  -3   50.94    4.45
  -7  -2  -3   56.07    4.39
  -7  -2  -4    4.56    1.96
  -7  -2  -4    4.25    1.63
  -7  -2  -5   -0.16    1.47
   7  -2   5    1.17    1.40
  -7  -2  -5    0.42    1.22
  -7  -2  -6    5.72    1.82
   7  -2   6    7.02    1.83
  -7  -2  -6    7.66    1.73
  -7  -2  -7    3.38    1.53
   7  -2   7    1.33    1.28
  -7  -2  -7    1.99    1.14
  -7  -2  -8   57.24    3.48
  -7  -2  -8   56.88    3.80
  -7  -2  -9    6.96    1.20
  -7  -1  13   18.83    2.17
  -7  -1  12   14.00    2.12
   7  -1 -12   15.57    2.06
  -7  -1  11    4.05    1.69
   7  -1 -11    7.37    1.69
  -7  -1  10   24.91    2.96
   7  -1 -10   27.27    3.01
  -7  -1   9   22.92    2.98
  -7  -1   9   22.89    3.06
  -7  -1   8   84.63    5.67
  -7  -1   8   90.76    6.03
  -7  -1   7   53.04    4.50
  -7  -1   7   60.30    5.08
  -7  -1   6    2.70    2.08
  -7  -1   6    3.54    1.89
   7  -1  -6    6.19    1.98
  -7  -1   5   96.91    6.59
   7  -1  -5   77.56    5.74
  -7  -1   5   89.88    5.84
  -7  -1   4   40.78    4.43
   7  -1  -4   33.86    3.81
  -7  -1   3   85.63    6.12
   7  -1  -3   79.10    5.83
  -7  -1   2   96.47    6.45
   7  -1  -2   74.59    5.84
  -7  -1   1  302.00   12.82
  -7  -1   1  276.78   12.31
  -7  -1   0  127.56    7.58
  -7  -1   0  132.65    7.72
  -7  -1  -1   15.46    2.92
  -7  -1  -1   19.01    3.08
  -7  -1  -2   61.26    5.12
  -7  -1  -2   73.27    5.33
  -7  -1  -2   69.13    5.13
  -7  -1  -3   54.10    4.72
  -7  -1  -3   55.16    4.42
  -7  -1  -3   52.46    4.40
  -7  -1  -4    1.91    1.58
  -7  -1  -4    2.60    1.83
  -7  -1  -5   47.68    4.35
  -7  -1  -5   45.36    3.75
   7  -1   6   29.65    3.30
  -7  -1  -6   28.60    3.39
  -7  -1  -6   31.72    2.97
   7  -1   7   25.54    3.01
  -7  -1  -7   28.32    3.16
  -7  -1  -7   27.39    2.60
   7  -1   8   22.86    2.72
  -7  -1  -8   21.55    2.68
  -7  -1  -8   18.67    2.02
   7  -1   9   22.53    2.45
  -7  -1  -9   20.43    2.38
  -7  -1  -9   17.60    1.73
   7  -1  10    4.50    1.31
  -7   0  13    0.42    1.16
   7   0 -13   -0.84    1.05
  -7   0  12   -0.13    1.42
   7   0 -12    1.12    1.20
  -7   0  11    1.16    1.64
   7   0 -11    1.57    1.32
  -7   0  10   71.82    4.65
   7   0 -10   68.77    4.91
  -7   0  10   66.94    4.94
  -7   0   9    3.74    1.94
  -7   0   9    3.21    1.77
  -7   0   8   15.56    2.76
  -7   0   8   20.38    3.10
  -7   0   7   12.11    2.59
  -7   0   7   11.86    2.76
  -7   0   6  600.70   21.15
  -7   0   6  556.80   20.40
  -7   0   5    2.88    2.32
  -7   0   5    0.18    1.92
  -7   0   4   10.86    2.75
  -7   0   4    7.07    2.27
  -7   0   3    0.21    2.05
  -7   0   2  108.15    7.09
  -7   0   2  107.87    6.45
  -7   0   1   16.96    3.28
  -7   0   1    8.28    2.26
  -7   0   0    7.85    2.63
  -7   0   0    4.68    2.01
  -7   0  -1   49.95    4.65
  -7   0  -1   62.55    5.18
  -7   0  -2   29.71    3.61
  -7   0  -2   27.32    3.50
  -7   0  -3   22.34    3.25
  -7   0  -3   21.00    3.10
  -7   0  -3   18.23    2.65
  -7   0  -4    3.81    2.02
  -7   0  -4    2.62    1.73
  -7   0  -4    4.16    1.62
  -7   0  -5   29.97    3.57
  -7   0  -5   30.62    3.04
  -7   0  -6   68.56    5.19
  -7   0  -6   68.22    4.33
   7   0   6   70.17    5.06
  -7   0  -7   -0.65    1.68
  -7   0  -7   -0.21    0.90
   7   0   7   -0.45    1.40
   7   0   8    2.60    1.57
  -7   0  -8    0.29    1.54
  -7   0  -9   50.20    3.77
   7   0   9   55.24    3.91
  -7   0 -10    4.84    1.42
   7   0  10    3.38    1.41
  -7   1  12   13.89    2.22
   7   1 -12   16.38    2.11
  -7   1  11    5.29    1.91
   7   1 -11    4.87    1.54
   7   1 -10   26.34    2.99
  -7   1  10   22.59    3.04
  -7   1   9   20.19    3.08
  -7   1   9   19.74    2.70
  -7   1   8   81.72    5.52
  -7   1   8   82.77    5.76
  -7   1   7   56.07    4.71
  -7   1   7   51.90    4.63
  -7   1   6    4.47    2.09
  -7   1   6    5.15    2.20
  -7   1   5   93.19    6.36
  -7   1   5   84.25    6.00
  -7   1   4   36.56    4.16
  -7   1   4   34.82    3.84
  -7   1   3   97.53    6.68
  -7   1   3   90.88    6.03
  -7   1   2   95.78    6.66
  -7   1   1  292.62   13.01
  -7   1   0  117.04    6.88
  -7   1   0  136.21    7.94
  -7   1  -1   16.60    3.07
  -7   1  -1   10.69    2.37
  -7   1  -2   66.07    5.11
  -7   1  -2   63.81    5.25
  -7   1  -3   50.75    4.52
  -7   1  -3   55.31    4.74
  -7   1  -4    1.45    1.69
  -7   1  -4    5.69    1.99
  -7   1  -4    1.94    1.32
  -7   1  -5   46.26    3.47
  -7   1  -5   45.16    4.18
  -7   1  -5   45.86    3.98
  -7   1  -6   25.67    3.23
   7   1   6   33.45    3.42
  -7   1  -7   27.34    3.16
   7   1   7   28.09    3.05
  -7   1  -8   24.36    2.86
   7   1   8   24.32    2.71
  -7   1  -9   21.63    2.53
   7   1   9   22.98    2.47
  -7   1 -10    7.35    1.53
  -7   2  12    0.42    1.23
  -7   2  11   75.97    4.70
   7   2 -11   71.87    4.29
   7   2 -10    0.50    1.11
  -7   2  10    0.29    1.58
   7   2  -9    0.70    1.37
  -7   2   9    4.14    2.02
  -7   2   8   70.55    5.19
  -7   2   8   64.81    4.43
  -7   2   7    0.31    1.55
  -7   2   7    2.30    1.91
  -7   2   6   23.52    3.05
  -7   2   6   20.43    3.06
  -7   2   5   47.87    4.41
  -7   2   5   50.63    4.51
  -7   2   4   29.85    3.55
  -7   2   4   35.75    3.97
  -7   2   3    5.17    2.38
  -7   2   3    9.07    2.37
  -7   2   2   45.66    4.54
  -7   2   2   41.84    4.06
  -7   2   1   49.67    4.80
  -7   2   0   30.24    3.86
  -7   2  -1   42.95    4.38
  -7   2  -2   21.51    3.34
  -7   2  -3   56.30    4.68
  -7   2  -3   47.84    4.09
  -7   2  -4    3.89    1.88
  -7   2  -4    3.60    1.78
  -7   2  -5    0.46    1.45
   7   2   5    2.64    1.60
  -7   2  -5    0.15    1.38
   7   2   6    7.28    1.77
  -7   2  -6    4.60    1.69
   7   2   7    3.01    1.39
  -7   2  -7    3.72    1.72
  -7   2  -8   56.24    3.88
   7   2   8   55.73    3.67
   7   2   9    6.14    1.41
  -7   2  -9    5.90    1.44
  -7   3  10    2.95    1.44
  -7   3   9   42.87    3.64
  -7   3   8   16.41    2.52
  -7   3   7   12.79    1.98
  -7   3   7   11.82    2.40
   7   3  -7   13.33    1.91
  -7   3   6   72.41    4.81
  -7   3   6   84.23    5.48
  -7   3   5    2.35    1.88
  -7   3   5    3.24    1.71
  -7   3   4   13.67    2.60
  -7   3   4   11.04    2.39
  -7   3   3    0.17    1.57
  -7   3   3    1.59    1.76
  -7   3   2   12.75    2.48
  -7   3   2   15.58    2.83
  -7   3   1   39.59    4.11
  -7   3   0   16.08    2.86
  -7   3  -1   28.31    3.49
  -7   3  -2    4.69    2.04
  -7   3  -3    0.82    1.73
   7   3   3    0.70    1.11
  -7   3  -4    1.06    1.67
   7   3   4    1.93    1.19
  -7   3  -5    1.91    1.54
  -7   3  -5    1.30    1.16
   7   3   5    0.48    0.96
   7   3   6   21.28    2.00
  -7   3  -6   20.38    2.23
  -7   4   8   19.85    2.36
  -7   4   7    0.37    1.42
  -7   4   6   12.45    2.20
  -7   4   5    3.55    1.37
  -7   4   5    4.47    1.79
  -7   4   4   25.64    2.77
  -7   4   4   26.51    2.98
  -7   4   3   19.80    2.61
  -7   4   3   18.67    2.59
  -7   4   2   33.55    3.40
  -7   4   2   37.42    3.42
  -7   4   1   11.47    2.30
  -7   4   0   11.49    2.32
  -7   4  -1    6.58    1.92
  -7   4  -2   10.54    2.15
  -7   4  -3   11.32    2.17
  -7   4  -4   25.79    2.72
  -7   4  -5   24.22    2.48
  -8  -2   5   14.12    1.63
  -8  -2   4    5.33    1.22
  -8  -2   3    9.90    1.56
  -8  -2   2    2.15    1.07
  -8  -2   1   35.37    2.76
  -8  -2   0   11.59    1.68
  -8  -2  -1   22.10    2.13
  -8  -2  -2   43.71    2.93
  -8  -2  -3   39.24    2.67
  -8  -2  -4    0.76    0.89
  -8  -1   6    2.11    1.43
  -8  -1   5   44.52    3.55
  -8  -1   4   41.70    3.50
  -8  -1   3    8.11    2.02
  -8  -1   2   47.12    3.49
  -8  -1   2   52.77    3.96
  -8  -1   1   20.24    2.34
  -8  -1   1   22.56    2.70
  -8  -1   0    7.71    1.60
  -8  -1   0    8.95    1.83
  -8  -1  -1    5.60    1.45
  -8  -1  -2   13.90    1.83
  -8  -1  -3   22.74    2.10
   8  -1   3   21.22    2.31
  -8  -1  -4    5.69    1.17
   8  -1   4    6.25    1.44
   8  -1   5   34.38    2.63
   8  -1   6    0.53    1.16
   8   0  -8   20.50    2.14
  -8   0   7   29.59    2.69
  -8   0   6    6.29    1.76
  -8   0   5   22.51    2.76
  -8   0   4    0.83    1.56
  -8   0   3   25.20    2.96
  -8   0   2    3.92    1.81
  -8   0   1    6.81    1.92
  -8   0   0    0.12    1.10
  -8   0   0    0.79    1.46
  -8   0  -1    7.46    1.52
  -8   0  -1    9.87    1.94
  -8   0  -2   48.03    3.24
   8   0   3   -0.22    1.13
  -8   0  -3    0.09    0.78
   8   0   4    8.72    1.67
  -8   0  -4    9.76    1.29
  -8   0  -4   11.78    1.67
   8   0   5    9.43    1.65
   8   0   6   22.54    2.18
   8   0   7   34.38    2.30
  -8   1   6    2.63    1.41
  -8   1   5   44.20    3.53
  -8   1   4   34.83    3.22
  -8   1   3    6.07    1.81
  -8   1   2   47.73    3.81
  -8   1   1   25.05    2.80
  -8   1   0   11.96    2.09
  -8   1   0    7.09    1.47
  -8   1  -1    5.05    1.57
  -8   1  -1    4.04    1.19
  -8   1  -2   12.90    1.94
  -8   1  -2    8.36    1.33
   8   1   3   22.56    2.39
   8   1   4    5.93    1.44
   8   1   5   39.19    2.78
   8   1   6    2.31    1.19
  -8   2   4    7.02    1.66
  -8   2   3    8.80    1.78
  -8   2   2    2.70    1.47
  -8   2   1   40.96    3.32
  -8   2   0   11.92    1.97
  -8   2  -1   17.65    2.19
  -8   2  -2   41.56    3.05
   8   2   2   42.24    2.93
   8   2   3   33.23    2.45
   8   2   4    0.87    0.92
   0   0   0    0.00    0.00


TITL jkpw001_lt_fa in P2(1)
REM P2(1) (#4 in standard setting)
CELL 1.54184   6.915750   7.574838  17.544899  90.0000  94.9120  90.0000
ZERR    2.00   0.000258   0.000282   0.000639   0.0000   0.0033   0.0000
LATT -1
SYMM -x, y+1/2,-z
SFAC C H N O
UNIT 44.00 50.00 2.00 6.00
SIZE 0.04 0.18 0.21
TREF
HKLF 4
END
_computing_structure_solution     'SHELXT 2014/5 (Sheldrick, 2014)'
;
_shelx_hkl_checksum              37634
_olex2_submission_special_instructions 'No special instructions were received'
_oxdiff_exptl_absorpt_empirical_details 
;
Empirical correction (ABSPACK) includes:
- Absorption correction using spherical harmonics
- Frame scaling
;
_oxdiff_exptl_absorpt_empirical_full_max 1.330
_oxdiff_exptl_absorpt_empirical_full_min 0.669
####################################################################### 
# 
# This file contains crystal structure data downloaded from the 
# Cambridge Structural Database (CSD) hosted by the Cambridge 
# Crystallographic Data Centre (CCDC).
# 
# Full information about CCDC data access policies and citation 
# guidelines are available at http://www.ccdc.cam.ac.uk/access/V1 
# 
# Audit and citation data items may have been added by the CCDC. 
# Please retain this information to preserve the provenance of 
# this file and to allow appropriate attribution of the data. 
# 
#######################################################################

data_jkpw003_fa
_database_code_depnum_ccdc_archive 'CCDC 2257861'
loop_
_audit_author_name
_audit_author_address
'Paul Waddell'
;Newcastle University
United Kingdom
;
_audit_update_record             
;
2023-04-20 deposited with the CCDC.	2023-06-06 downloaded from the CCDC.
;
_audit_creation_date             2023-01-11
_audit_creation_method           
;
Olex2 1.3
(compiled 2020.12.01 svn.r5f60950 for OlexSys, GUI svn.r6408)
;
_shelx_SHELXL_version_number     2018/3
_chemical_name_common            ?
_chemical_name_systematic        ?
_chemical_formula_moiety         'C10 H15 O4 S, C24 H30 N O4, H2 O, C H2 Cl2'
_chemical_formula_sum            'C35 H49 Cl2 N O9 S'
_chemical_formula_weight         730.71
_chemical_absolute_configuration ad
_chemical_melting_point          ?
_chemical_oxdiff_formula         'C35 H49 Cl2 N1 O9 S1'
loop_
_atom_type_symbol
_atom_type_description
_atom_type_scat_dispersion_real
_atom_type_scat_dispersion_imag
_atom_type_scat_source
C C 0.0181 0.0091 'International Tables Vol C Tables 4.2.6.8 and 6.1.1.4'
H H 0.0000 0.0000 'International Tables Vol C Tables 4.2.6.8 and 6.1.1.4'
Cl Cl 0.3639 0.7018 'International Tables Vol C Tables 4.2.6.8 and 6.1.1.4'
N N 0.0311 0.0180 'International Tables Vol C Tables 4.2.6.8 and 6.1.1.4'
O O 0.0492 0.0322 'International Tables Vol C Tables 4.2.6.8 and 6.1.1.4'
S S 0.3331 0.5567 'International Tables Vol C Tables 4.2.6.8 and 6.1.1.4'

_shelx_space_group_comment       
;
The symmetry employed for this shelxl refinement is uniquely defined
by the following loop, which should always be used as a source of
symmetry information in preference to the above space-group names.
They are only intended as comments.
;
_space_group_crystal_system      orthorhombic
_space_group_IT_number           19
_space_group_name_H-M_alt        'P 21 21 21'
_space_group_name_Hall           'P 2ac 2ab'
loop_
_space_group_symop_operation_xyz
'x, y, z'
'-x+1/2, -y, z+1/2'
'-x, y+1/2, -z+1/2'
'x+1/2, -y+1/2, -z'

_cell_length_a                   7.14570(10)
_cell_length_b                   14.9447(3)
_cell_length_c                   33.7430(7)
_cell_angle_alpha                90
_cell_angle_beta                 90
_cell_angle_gamma                90
_cell_volume                     3603.43(12)
_cell_formula_units_Z            4
_cell_measurement_reflns_used    6813
_cell_measurement_temperature    150.0(2)
_cell_measurement_theta_max      71.2040
_cell_measurement_theta_min      3.2160
_shelx_estimated_absorpt_T_max   0.974
_shelx_estimated_absorpt_T_min   0.561
_exptl_absorpt_coefficient_mu    2.613
_exptl_absorpt_correction_T_max  0.979
_exptl_absorpt_correction_T_min  0.692
_exptl_absorpt_correction_type   analytical
_exptl_absorpt_process_details   
;
CrysAlisPro 1.171.42.73a (Rigaku Oxford Diffraction, 2022)
Analytical numeric absorption correction using a multifaceted crystal
model based on expressions derived by R.C. Clark & J.S. Reid.
(Clark, R. C. & Reid, J. S. (1995). Acta Cryst. A51, 887-897)
Empirical absorption correction using spherical harmonics,
implemented in SCALE3 ABSPACK scaling algorithm.
;
_exptl_absorpt_special_details   ?
_exptl_crystal_colour            colourless
_exptl_crystal_colour_primary    colourless
_exptl_crystal_density_diffrn    1.347
_exptl_crystal_density_meas      ?
_exptl_crystal_density_method    ?
_exptl_crystal_description       plate
_exptl_crystal_F_000             1552
loop_
_exptl_crystal_face_index_h
_exptl_crystal_face_index_k
_exptl_crystal_face_index_l
_exptl_crystal_face_perp_dist
0 0 1 0.0051
0 0 -1 0.0031
0 1 0 0.0287
0 -1 0 0.0367
1 0 0 0.1471
-1 0 0 0.1061

_exptl_crystal_size_max          0.25
_exptl_crystal_size_mid          0.07
_exptl_crystal_size_min          0.01
loop_
_exptl_oxdiff_crystal_face_indexfrac_h
_exptl_oxdiff_crystal_face_indexfrac_k
_exptl_oxdiff_crystal_face_indexfrac_l
_exptl_oxdiff_crystal_face_x
_exptl_oxdiff_crystal_face_y
_exptl_oxdiff_crystal_face_z
0.0002 -0.0001 1.0003 -0.0183 0.0418 -0.0023
-0.0002 0.0001 -1.0003 0.0183 -0.0418 0.0023
0.0000 1.0001 -0.0000 0.0934 0.0402 -0.0173
-0.0000 -1.0001 0.0000 -0.0934 -0.0402 0.0173
0.9994 0.0008 0.0003 0.0290 0.0243 0.2121
-0.9994 -0.0008 -0.0003 -0.0290 -0.0243 -0.2121

_exptl_transmission_factor_max   ?
_exptl_transmission_factor_min   ?
_diffrn_reflns_av_R_equivalents  0.0363
_diffrn_reflns_av_unetI/netI     0.0422
_diffrn_reflns_Laue_measured_fraction_full 0.999
_diffrn_reflns_Laue_measured_fraction_max 0.932
_diffrn_reflns_limit_h_max       8
_diffrn_reflns_limit_h_min       -3
_diffrn_reflns_limit_k_max       18
_diffrn_reflns_limit_k_min       -14
_diffrn_reflns_limit_l_max       36
_diffrn_reflns_limit_l_min       -40
_diffrn_reflns_number            18158
_diffrn_reflns_point_group_measured_fraction_full 0.998
_diffrn_reflns_point_group_measured_fraction_max 0.915
_diffrn_reflns_theta_full        67.684
_diffrn_reflns_theta_max         78.247
_diffrn_reflns_theta_min         2.619
_diffrn_ambient_environment      N~2~
_diffrn_ambient_temperature      150.0(2)
_diffrn_detector                 'Hybrid Pixel Array Detector'
_diffrn_detector_area_resol_mean 10.0000
_diffrn_detector_type            'HyPix-Arc 100'
_diffrn_measured_fraction_theta_full 0.999
_diffrn_measured_fraction_theta_max 0.932
_diffrn_measurement_details      
;
List of Runs (angles in degrees, time in seconds):

  # Type    Start    End  Width  t~exp~   \w     \q     \k     \f   Frames
#--------------------------------------------------------------------------
  1  \w   -123.00 -86.00   0.50    6.67    --  -49.76-128.00  76.00   74
  2  \w    -12.00  25.00   0.50    6.67    --  -49.76  13.00 -53.00   74
  3  \w   -160.00-134.00   0.50    6.67    --  -92.01-115.00 -21.00   52
  4  \w     71.00 111.00   0.50    6.67    --   96.11-128.00  76.00   80
  5  \w     34.00  59.00   0.50    6.67    --   96.11-128.00  76.00   50
  6  \w     -6.00  27.00   0.50    6.67    --   48.76 -19.00 -60.00   66
  7  \w    -29.00  37.00   0.50    6.67    --   48.76 -38.00  60.00  132
  8  \w    -15.00  11.00   0.50    6.67    --  -49.76  19.00-180.00   52
  9  \w    -49.00 -18.00   0.50    6.67    --  -92.01  45.00  30.00   62
 10  \w    -47.00 -15.00   0.50    6.67    --  -92.01  45.00  90.00   64
 11  \w    -46.00 -18.00   0.50    6.67    --  -92.01  45.00  60.00   56
 12  \w    -83.00 -31.00   0.50    6.67    --  -92.01 -13.00 134.00  104
 13  \w   -160.00 -95.00   0.50    6.67    --  -92.01 -13.00 134.00  130
 14  \w     18.00  49.00   0.50    6.67    --   96.11 -45.00 -90.00   62
 15  \w     18.00  43.00   0.50    6.67    --   96.11 -45.00 -60.00   50
 16  \w     25.00  50.00   0.50    6.67    --   96.11 -45.00-120.00   50
 17  \w     43.00  76.00   0.50    6.67    --  108.00 -95.00  30.00   66
 18  \w     40.00 105.00   0.50    6.67    --  108.00 -77.00  60.00  130
 19  \w     43.00  68.00   0.50    6.67    --  108.00 -61.00 120.00   50
;
_diffrn_measurement_device       'four-circle diffractometer'
_diffrn_measurement_device_type  
'XtaLAB Synergy, Single source at home/near, HyPix-Arc 100'
_diffrn_measurement_method       '\w scans'
_diffrn_orient_matrix_type       
'CrysAlisPro convention (1999,Acta A55,543-557)'
_diffrn_orient_matrix_UB_11      0.0289436000
_diffrn_orient_matrix_UB_12      0.0933605000
_diffrn_orient_matrix_UB_13      -0.0183307000
_diffrn_orient_matrix_UB_21      0.0243091000
_diffrn_orient_matrix_UB_22      0.0401817000
_diffrn_orient_matrix_UB_23      0.0417524000
_diffrn_orient_matrix_UB_31      0.2121984000
_diffrn_orient_matrix_UB_32      -0.0173227000
_diffrn_orient_matrix_UB_33      -0.0023156000
_diffrn_radiation_monochromator  graphite
_diffrn_radiation_probe          x-ray
_diffrn_radiation_type           'Cu K\a'
_diffrn_radiation_wavelength     1.54184
_diffrn_source                   'fine-focus sealed X-ray tube'
_diffrn_source_type              'Enhance (Cu) X-ray Source'
_reflns_Friedel_coverage         0.729
_reflns_Friedel_fraction_full    0.996
_reflns_Friedel_fraction_max     0.891
_reflns_number_gt                6175
_reflns_number_total             7049
_reflns_odcompleteness_completeness 99.89
_reflns_odcompleteness_iscentric 1
_reflns_odcompleteness_theta     66.97
_reflns_special_details          
;
 Reflections were merged by SHELXL according to the crystal
 class for the calculation of statistics and refinement.
 
 _reflns_Friedel_fraction is defined as the number of unique
 Friedel pairs measured divided by the number that would be
 possible theoretically, ignoring centric projections and
 systematic absences.
;
_reflns_threshold_expression     'I > 2\s(I)'
_computing_cell_refinement       'CrysAlisPro 1.171.42.73a (Rigaku OD, 2022)'
_computing_data_collection       'CrysAlisPro 1.171.42.73a (Rigaku OD, 2022)'
_computing_data_reduction        'CrysAlisPro 1.171.42.73a (Rigaku OD, 2022)'
_computing_molecular_graphics    'Olex2 1.3 (Dolomanov et al., 2009)'
_computing_publication_material  'Olex2 1.3 (Dolomanov et al., 2009)'
_computing_structure_refinement  'XL  (Sheldrick, 2008)'
_computing_structure_solution    'SHELXT 2014/5 (Sheldrick, 2014)'
_refine_diff_density_max         0.494
_refine_diff_density_min         -0.346
_refine_diff_density_rms         0.054
_refine_ls_abs_structure_details 
;
 Flack x determined using 2204 quotients [(I+)-(I-)]/[(I+)+(I-)]
 (Parsons, Flack and Wagner, Acta Cryst. B69 (2013) 249-259).
;
_refine_ls_abs_structure_Flack   0.032(8)
_refine_ls_extinction_coef       0.00098(18)
_refine_ls_extinction_expression Fc^*^=kFc[1+0.001xFc^2^\l^3^/sin(2\q)]^-1/4^
_refine_ls_extinction_method     'SHELXL-2018/3 (Sheldrick 2018)'
_refine_ls_goodness_of_fit_ref   1.057
_refine_ls_hydrogen_treatment    mixed
_refine_ls_matrix_type           full
_refine_ls_number_parameters     554
_refine_ls_number_reflns         7049
_refine_ls_number_restraints     788
_refine_ls_R_factor_all          0.0617
_refine_ls_R_factor_gt           0.0530
_refine_ls_restrained_S_all      1.028
_refine_ls_shift/su_max          0.000
_refine_ls_shift/su_mean         0.000
_refine_ls_structure_factor_coef Fsqd
_refine_ls_weighting_details     
'w=1/[\s^2^(Fo^2^)+(0.0570P)^2^+2.3389P] where P=(Fo^2^+2Fc^2^)/3'
_refine_ls_weighting_scheme      calc
_refine_ls_wR_factor_gt          0.1233
_refine_ls_wR_factor_ref         0.1275
_refine_special_details          
;
The dichloromethane (DCM) molecule and 
part of the anion in this structure has been 
modelled as disordered over two positions. 
The occupancies of the disordered sites were 
refined independently of the atomic 
displacement parameters. The geometries of 
related fragments were restrained using the 
SADI card and the displacement parameters 
of all partially-occupied non-hydrogen atoms 
were restrained using the SIMU card.
;
_olex2_refinement_description    
;
1. Fixed Uiso
 At 1.2 times of:
  All C(H) groups, All C(H,H) groups, All N(H) groups
 At 1.5 times of:
  All C(H,H,H) groups, All O(H,H) groups
2. Restrained distances
 Cl1-C35 \\sim Cl3-C01D
 with sigma of 0.02
 Cl2-C35 \\sim Cl-C01D
 with sigma of 0.02
 Cl1-Cl2 \\sim Cl3-Cl
 with sigma of 0.04
 C26-C33A \\sim C26-C33B
 with sigma of 0.04
 C26-C34A \\sim C26-C34B
 with sigma of 0.04
 C26-C30A \\sim C26-C30B
 with sigma of 0.04
 C32A-C28A \\sim C32B-C28B
 with sigma of 0.04
 O8-C27A \\sim O00I-C27B
 with sigma of 0.02
 C30A-C32A \\sim C30B-C32B
 with sigma of 0.04
 C26-C32A \\sim C26-C32B
 with sigma of 0.02
 C29A-C27A \\sim C29B-C27B
 with sigma of 0.04
 C26-C27A \\sim C26-C27B
 with sigma of 0.02
 C26-C31A \\sim C26-C31B
 with sigma of 0.02
 C34A-C33A \\sim C34B-C33B
 with sigma of 0.04
 C26-C29A \\sim C26-C29B
 with sigma of 0.04
 C30A-C29A \\sim C30B-C29B
 with sigma of 0.02
 C26-C28A \\sim C26-C28B
 with sigma of 0.04
 C32A-C29A \\sim C32B-C29B
 with sigma of 0.02
 C31A-C29A \\sim C31B-C29B
 with sigma of 0.04
 C32A-C34A \\sim C32B-C34B
 with sigma of 0.02
 C30A-C28A \\sim C30B-C28B
 with sigma of 0.04
 C32A-C33A \\sim C32B-C33B
 with sigma of 0.02
 C29A-C34A \\sim C29B-C34B
 with sigma of 0.04
 C29A-C28A \\sim C29B-C28B
 with sigma of 0.02
 C29A-C33A \\sim C29B-C33B
 with sigma of 0.04
 C27A-C28A \\sim C27B-C28B
 with sigma of 0.02
 C31A-C30A \\sim C31B-C30B
 with sigma of 0.02
 O8-C26 \\sim O00I-C26
 with sigma of 0.04
 O8-C28A \\sim O00I-C28B
 with sigma of 0.04
3. Uiso/Uaniso restraints and constraints
Cl1 \\sim Cl2 \\sim C35 \\sim Cl \\sim Cl3 \\sim C01D: within 2A with sigma of
0.01 and sigma for terminal atoms of 0.02 within 2A
O8 \\sim C27A \\sim C28A \\sim C29A \\sim C30A \\sim C31A \\sim C32A \\sim C33A
\\sim C34A \\sim O00I \\sim C27B \\sim C28B \\sim C29B \\sim C30B \\sim C31B
\\sim C32B \\sim C33B \\sim C34B: within 2A with sigma of 0.01 and sigma for
terminal atoms of 0.02 within 2A
4. Rigid body (RIGU) restrains
 All non-hydrogen atoms
 with sigma for 1-2 distances of 0.004 and sigma for 1-3 distances of 0.004
5. Others
 Fixed Sof: Cl1(0.88577) Cl2(0.88577) O8(0.55991) C27A(0.55991) C28A(0.55991)
 H28A(0.55991) H28B(0.55991) C29A(0.55991) H29A(0.55991) C30A(0.55991)
 H30A(0.55991) H30B(0.55991) C31A(0.55991) H31A(0.55991) H31B(0.55991)
 C32A(0.55991) C33A(0.55991) H33A(0.55991) H33B(0.55991) H33C(0.55991)
 C34A(0.55991) H34A(0.55991) H34B(0.55991) H34C(0.55991) C35(0.88577)
 H35A(0.88577) H35B(0.88577) Cl(0.11423) Cl3(0.11423) O00I(0.44009)
 C01D(0.11423) H01A(0.11423) H01B(0.11423) C27B(0.44009) C28B(0.44009)
 H28C(0.44009) H28D(0.44009) C29B(0.44009) H29B(0.44009) C30B(0.44009)
 H30C(0.44009) H30D(0.44009) C31B(0.44009) H31C(0.44009) H31D(0.44009)
 C32B(0.44009) C33B(0.44009) H33D(0.44009) H33E(0.44009) H33F(0.44009)
 C34B(0.44009) H34D(0.44009) H34E(0.44009) H34F(0.44009)
6.a Ternary CH refined with riding coordinates:
 C1(H1A), C29A(H29A), C29B(H29B)
6.b Secondary CH2 refined with riding coordinates:
 C4(H4A,H4B), C5(H5A,H5B), C6(H6A,H6B), C7(H7A,H7B), C17(H17A,H17B), C25(H25A,
 H25B), C28A(H28A,H28B), C30A(H30A,H30B), C31A(H31A,H31B), C35(H35A,H35B),
 C01D(H01A,H01B), C28B(H28C,H28D), C30B(H30C,H30D), C31B(H31C,H31D)
6.c Me refined with riding coordinates:
 C33A(H33A,H33B,H33C), C34A(H34A,H34B,H34C), C33B(H33D,H33E,H33F), C34B(H34D,
 H34E,H34F)
6.d Aromatic/amide H refined with riding coordinates:
 C2(H2), C9(H9), C10(H10), C12(H12), C13(H13), C19(H19), C20(H20), C22(H22),
 C23(H23)
6.e Idealised Me refined as rotating group:
 C14(H14A,H14B,H14C), C15(H15A,H15B,H15C), C24(H24A,H24B,H24C)
;
_atom_sites_solution_hydrogens   mixed
_atom_sites_solution_primary     dual
_atom_sites_solution_secondary   ?
loop_
_atom_site_label
_atom_site_type_symbol
_atom_site_fract_x
_atom_site_fract_y
_atom_site_fract_z
_atom_site_U_iso_or_equiv
_atom_site_adp_type
_atom_site_occupancy
_atom_site_site_symmetry_order
_atom_site_calc_flag
_atom_site_refinement_flags_posn
_atom_site_refinement_flags_adp
_atom_site_refinement_flags_occupancy
_atom_site_disorder_assembly
_atom_site_disorder_group
S1 S 0.85910(14) 0.96146(6) 0.36249(3) 0.0279(2) Uani 1 1 d . . . . .
O1 O 1.0502(4) 0.92828(19) 0.20657(9) 0.0320(7) Uani 1 1 d . . . . .
O2 O 0.3160(5) 0.4903(3) 0.35836(10) 0.0499(9) Uani 1 1 d . . . . .
O3 O 0.4279(5) 0.3607(2) 0.33476(9) 0.0400(8) Uani 1 1 d . . . . .
O4 O 1.0798(6) 0.2868(3) 0.45722(12) 0.0585(10) Uani 1 1 d . . . . .
O5 O 0.9984(4) 0.9908(2) 0.39113(9) 0.0372(7) Uani 1 1 d . . . . .
O6 O 0.6712(4) 0.9802(2) 0.37557(10) 0.0450(8) Uani 1 1 d . . . . .
O7 O 0.8958(4) 0.9929(2) 0.32262(9) 0.0369(7) Uani 1 1 d . . . . .
O9 O 0.6662(5) 0.5682(2) 0.13322(10) 0.0358(7) Uani 1 1 d . . . . .
H9A H 0.758(9) 0.537(4) 0.1234(16) 0.054 Uiso 1 1 d . U . . .
H9B H 0.590(9) 0.537(4) 0.1242(17) 0.054 Uiso 1 1 d . U . . .
N1 N 0.6013(4) 0.5599(2) 0.21435(11) 0.0255(7) Uani 1 1 d . . . . .
H1 H 0.621(7) 0.561(3) 0.1883(14) 0.031 Uiso 1 1 d . U . . .
C1 C 0.5224(5) 0.4659(3) 0.22098(12) 0.0272(8) Uani 1 1 d . . . . .
H1A H 0.393395 0.464905 0.209507 0.033 Uiso 1 1 calc R U . . .
C2 C 0.5055(6) 0.4413(3) 0.26416(13) 0.0318(9) Uani 1 1 d . . . . .
H2 H 0.579886 0.393227 0.273699 0.038 Uiso 1 1 calc R U . . .
C3 C 0.3942(6) 0.4822(3) 0.28960(13) 0.0331(9) Uani 1 1 d . . . . .
C4 C 0.2763(6) 0.5630(3) 0.27935(15) 0.0374(10) Uani 1 1 d . . . . .
H4A H 0.210490 0.583125 0.303584 0.045 Uiso 1 1 calc R U . . .
H4B H 0.179950 0.544685 0.259901 0.045 Uiso 1 1 calc R U . . .
C5 C 0.3854(6) 0.6427(3) 0.26217(13) 0.0331(9) Uani 1 1 d . . . . .
H5A H 0.304320 0.696383 0.263286 0.040 Uiso 1 1 calc R U . . .
H5B H 0.495159 0.654284 0.279338 0.040 Uiso 1 1 calc R U . . .
C6 C 0.4536(6) 0.6311(3) 0.21986(13) 0.0292(9) Uani 1 1 d . . . . .
H6A H 0.344928 0.616181 0.202892 0.035 Uiso 1 1 calc R U . . .
H6B H 0.504650 0.688939 0.210501 0.035 Uiso 1 1 calc R U . . .
C7 C 0.7822(6) 0.5783(3) 0.23644(13) 0.0286(9) Uani 1 1 d . . . . .
H7A H 0.759272 0.572618 0.265268 0.034 Uiso 1 1 calc R U . . .
H7B H 0.876075 0.532646 0.228893 0.034 Uiso 1 1 calc R U . . .
C8 C 0.8601(6) 0.6700(3) 0.22790(12) 0.0266(8) Uani 1 1 d . . . . .
C9 C 0.9429(6) 0.6893(3) 0.19175(13) 0.0298(9) Uani 1 1 d . . . . .
H9 H 0.954300 0.643675 0.172309 0.036 Uiso 1 1 calc R U . . .
C10 C 1.0096(6) 0.7752(3) 0.18357(12) 0.0276(9) Uani 1 1 d . . . . .
H10 H 1.066062 0.788153 0.158733 0.033 Uiso 1 1 calc R U . . .
C11 C 0.9926(6) 0.8413(3) 0.21211(12) 0.0280(9) Uani 1 1 d . . . . .
C12 C 0.9162(5) 0.8219(3) 0.24882(12) 0.0277(9) Uani 1 1 d . . . . .
H12 H 0.909273 0.866946 0.268624 0.033 Uiso 1 1 calc R U . . .
C13 C 0.8501(6) 0.7366(3) 0.25659(12) 0.0283(8) Uani 1 1 d . . . . .
H13 H 0.797283 0.723466 0.281764 0.034 Uiso 1 1 calc R U . . .
C14 C 1.1197(7) 0.9516(3) 0.16861(12) 0.0343(10) Uani 1 1 d . . . . .
H14A H 1.023285 0.940106 0.148593 0.051 Uiso 1 1 calc R U . . .
H14B H 1.230875 0.915591 0.162695 0.051 Uiso 1 1 calc R U . . .
H14C H 1.153031 1.015197 0.168299 0.051 Uiso 1 1 calc R U . . .
C15 C 0.6381(7) 0.3972(3) 0.19842(13) 0.0360(10) Uani 1 1 d . . . . .
H15A H 0.644728 0.414240 0.170411 0.054 Uiso 1 1 calc R U . . .
H15B H 0.579265 0.338201 0.200791 0.054 Uiso 1 1 calc R U . . .
H15C H 0.764685 0.394919 0.209536 0.054 Uiso 1 1 calc R U . . .
C16 C 0.3747(6) 0.4470(3) 0.33143(14) 0.0379(10) Uani 1 1 d . . . . .
C17 C 0.3984(8) 0.3160(4) 0.37324(15) 0.0481(13) Uani 1 1 d . . . . .
H17A H 0.343582 0.256043 0.368732 0.058 Uiso 1 1 calc R U . . .
H17B H 0.308576 0.351254 0.389212 0.058 Uiso 1 1 calc R U . . .
C18 C 0.5770(7) 0.3065(3) 0.39561(13) 0.0387(11) Uani 1 1 d . . . . .
C19 C 0.6733(7) 0.2257(3) 0.39610(13) 0.0391(11) Uani 1 1 d . . . . .
H19 H 0.622535 0.175896 0.382340 0.047 Uiso 1 1 calc R U . . .
C20 C 0.8422(7) 0.2159(3) 0.41619(13) 0.0391(10) Uani 1 1 d . . . . .
H20 H 0.905971 0.160080 0.416077 0.047 Uiso 1 1 calc R U . . .
C21 C 0.9156(8) 0.2882(3) 0.43629(14) 0.0432(12) Uani 1 1 d . . . . .
C22 C 0.8214(9) 0.3699(4) 0.43611(15) 0.0519(14) Uani 1 1 d . . . . .
H22 H 0.873181 0.419965 0.449571 0.062 Uiso 1 1 calc R U . . .
C23 C 0.6533(8) 0.3781(3) 0.41642(14) 0.0473(12) Uani 1 1 d . . . . .
H23 H 0.588480 0.433617 0.417068 0.057 Uiso 1 1 calc R U . . .
C24 C 1.1793(9) 0.2042(4) 0.45914(19) 0.0613(16) Uani 1 1 d . . . . .
H24A H 1.209862 0.184179 0.432249 0.092 Uiso 1 1 calc R U . . .
H24B H 1.101364 0.159044 0.472218 0.092 Uiso 1 1 calc R U . . .
H24C H 1.295062 0.212597 0.474266 0.092 Uiso 1 1 calc R U . . .
C25 C 0.8776(7) 0.8431(3) 0.35694(13) 0.0342(10) Uani 1 1 d . . . . .
H25A H 0.783330 0.824772 0.337035 0.041 Uiso 1 1 calc R U . . .
H25B H 1.002042 0.830643 0.345253 0.041 Uiso 1 1 calc R U . . .
C26 C 0.8553(8) 0.7817(3) 0.39218(13) 0.0416(11) Uani 1 1 d D . . . .
Cl1 Cl 0.9443(3) 0.50513(14) 0.52789(5) 0.0707(5) Uani 0.8858 1 d D U P A 1
Cl2 Cl 1.3015(4) 0.50830(19) 0.48735(8) 0.1046(8) Uani 0.8858 1 d D U P A 1
O8 O 0.706(3) 0.6698(9) 0.3511(5) 0.053(3) Uani 0.5599 1 d D U P B 1
C27A C 0.794(3) 0.6866(8) 0.3810(5) 0.055(3) Uani 0.5599 1 d D U P B 1
C28A C 0.848(2) 0.6242(7) 0.4140(4) 0.057(3) Uani 0.5599 1 d D U P B 1
H28A H 0.930974 0.575734 0.404335 0.068 Uiso 0.5599 1 calc R U P B 1
H28B H 0.736552 0.597603 0.426701 0.068 Uiso 0.5599 1 calc R U P B 1
C29A C 0.9517(19) 0.6869(8) 0.4423(4) 0.054(2) Uani 0.5599 1 d D U P B 1
H29A H 1.040216 0.656239 0.460769 0.065 Uiso 0.5599 1 calc R U P B 1
C30A C 0.806(2) 0.7434(11) 0.4624(4) 0.056(3) Uani 0.5599 1 d D U P B 1
H30A H 0.859429 0.776232 0.485177 0.067 Uiso 0.5599 1 calc R U P B 1
H30B H 0.699999 0.706154 0.471820 0.067 Uiso 0.5599 1 calc R U P B 1
C31A C 0.740(3) 0.8093(15) 0.4294(4) 0.043(3) Uani 0.5599 1 d D U P B 1
H31A H 0.604499 0.803162 0.424430 0.052 Uiso 0.5599 1 calc R U P B 1
H31B H 0.767517 0.872001 0.436984 0.052 Uiso 0.5599 1 calc R U P B 1
C32A C 1.0461(18) 0.7550(9) 0.4135(4) 0.051(2) Uani 0.5599 1 d D U P B 1
C33A C 1.193(2) 0.7097(10) 0.3867(6) 0.066(4) Uani 0.5599 1 d D U P B 1
H33A H 1.133335 0.660978 0.371872 0.099 Uiso 0.5599 1 calc R U P B 1
H33B H 1.243903 0.753729 0.368187 0.099 Uiso 0.5599 1 calc R U P B 1
H33C H 1.293684 0.685430 0.403161 0.099 Uiso 0.5599 1 calc R U P B 1
C34A C 1.147(3) 0.8293(9) 0.4355(6) 0.054(3) Uani 0.5599 1 d D U P B 1
H34A H 1.058955 0.860226 0.452946 0.081 Uiso 0.5599 1 calc R U P B 1
H34B H 1.248874 0.803598 0.451288 0.081 Uiso 0.5599 1 calc R U P B 1
H34C H 1.199094 0.871897 0.416314 0.081 Uiso 0.5599 1 calc R U P B 1
C35 C 1.1676(13) 0.4570(5) 0.5233(2) 0.073(2) Uani 0.8858 1 d D U P A 1
H35A H 1.233267 0.461216 0.549102 0.088 Uiso 0.8858 1 calc R U P A 1
H35B H 1.153972 0.392770 0.516728 0.088 Uiso 0.8858 1 calc R U P A 1
Cl Cl 1.123(2) 0.5091(11) 0.4981(5) 0.082(4) Uani 0.1142 1 d D U P C 2
Cl3 Cl 0.773(4) 0.503(2) 0.5260(10) 0.149(7) Uani 0.1142 1 d D U P C 2
O00I O 0.658(4) 0.6890(12) 0.3463(6) 0.064(5) Uani 0.4401 1 d D U P B 2
C01D C 0.992(6) 0.447(4) 0.5303(17) 0.079(6) Uani 0.1142 1 d D U P C 2
H01A H 1.042490 0.450749 0.557629 0.095 Uiso 0.1142 1 calc R U P C 2
H01B H 0.984231 0.384004 0.521999 0.095 Uiso 0.1142 1 calc R U P C 2
C27B C 0.738(3) 0.6985(10) 0.3779(6) 0.052(3) Uani 0.4401 1 d D U P B 2
C28B C 0.752(3) 0.6299(9) 0.4103(5) 0.058(3) Uani 0.4401 1 d D U P B 2
H28C H 0.813911 0.574454 0.400989 0.069 Uiso 0.4401 1 calc R U P B 2
H28D H 0.627849 0.615006 0.421434 0.069 Uiso 0.4401 1 calc R U P B 2
C29B C 0.876(2) 0.6806(11) 0.4409(5) 0.059(3) Uani 0.4401 1 d D U P B 2
H29B H 0.936943 0.641254 0.461049 0.071 Uiso 0.4401 1 calc R U P B 2
C30B C 0.745(3) 0.7503(14) 0.4583(5) 0.057(3) Uani 0.4401 1 d D U P B 2
H30C H 0.804282 0.782170 0.480690 0.069 Uiso 0.4401 1 calc R U P B 2
H30D H 0.626658 0.722622 0.467510 0.069 Uiso 0.4401 1 calc R U P B 2
C31B C 0.709(4) 0.815(2) 0.4228(6) 0.052(4) Uani 0.4401 1 d D U P B 2
H31C H 0.579892 0.808542 0.412481 0.062 Uiso 0.4401 1 calc R U P B 2
H31D H 0.731393 0.877848 0.430317 0.062 Uiso 0.4401 1 calc R U P B 2
C32B C 1.015(2) 0.7364(12) 0.4153(6) 0.057(3) Uani 0.4401 1 d D U P B 2
C33B C 1.136(3) 0.6814(13) 0.3864(8) 0.079(5) Uani 0.4401 1 d D U P B 2
H33D H 1.056233 0.639116 0.371907 0.119 Uiso 0.4401 1 calc R U P B 2
H33E H 1.196894 0.721849 0.367505 0.119 Uiso 0.4401 1 calc R U P B 2
H33F H 1.231039 0.648434 0.401265 0.119 Uiso 0.4401 1 calc R U P B 2
C34B C 1.137(4) 0.8010(12) 0.4373(8) 0.062(5) Uani 0.4401 1 d D U P B 2
H34D H 1.235130 0.768080 0.451353 0.093 Uiso 0.4401 1 calc R U P B 2
H34E H 1.194138 0.842835 0.418523 0.093 Uiso 0.4401 1 calc R U P B 2
H34F H 1.060981 0.834410 0.456474 0.093 Uiso 0.4401 1 calc R U P B 2

loop_
_atom_site_aniso_label
_atom_site_aniso_U_11
_atom_site_aniso_U_22
_atom_site_aniso_U_33
_atom_site_aniso_U_23
_atom_site_aniso_U_13
_atom_site_aniso_U_12
S1 0.0288(5) 0.0211(4) 0.0338(5) 0.0016(4) -0.0029(4) -0.0002(4)
O1 0.0388(16) 0.0219(14) 0.0352(16) -0.0017(12) 0.0042(13) -0.0030(12)
O2 0.055(2) 0.055(2) 0.0398(18) 0.0039(17) 0.0031(16) -0.0017(17)
O3 0.0424(18) 0.0397(18) 0.0380(18) 0.0128(14) -0.0033(14) -0.0085(14)
O4 0.067(3) 0.050(2) 0.059(2) 0.0050(18) -0.029(2) -0.0069(19)
O5 0.0362(16) 0.0356(17) 0.0398(17) -0.0015(14) -0.0108(13) -0.0088(14)
O6 0.0327(16) 0.0397(19) 0.063(2) 0.0000(16) 0.0042(15) 0.0070(14)
O7 0.0423(18) 0.0286(15) 0.0399(17) 0.0062(13) -0.0076(13) -0.0022(14)
O9 0.0369(17) 0.0311(16) 0.0393(18) -0.0004(14) -0.0032(15) 0.0008(13)
N1 0.0266(17) 0.0205(16) 0.0293(18) 0.0022(13) -0.0012(14) -0.0001(12)
C1 0.0246(19) 0.0214(19) 0.035(2) 0.0008(17) -0.0049(16) 0.0018(16)
C2 0.032(2) 0.025(2) 0.039(2) 0.0031(17) -0.0071(18) -0.0040(17)
C3 0.026(2) 0.036(2) 0.038(2) 0.0049(18) -0.0036(17) -0.0042(17)
C4 0.031(2) 0.039(3) 0.042(3) 0.005(2) 0.0042(19) -0.0027(18)
C5 0.030(2) 0.026(2) 0.043(2) -0.0016(18) -0.0007(18) 0.0015(17)
C6 0.028(2) 0.0210(19) 0.039(2) 0.0040(18) -0.0018(18) 0.0040(16)
C7 0.0267(19) 0.024(2) 0.035(2) 0.0029(18) -0.0045(17) -0.0009(16)
C8 0.0241(19) 0.0230(19) 0.033(2) 0.0024(16) -0.0041(17) -0.0002(16)
C9 0.031(2) 0.024(2) 0.035(2) -0.0021(18) -0.0011(18) 0.0014(17)
C10 0.029(2) 0.026(2) 0.028(2) -0.0014(17) 0.0012(16) 0.0000(17)
C11 0.030(2) 0.0232(19) 0.030(2) 0.0018(16) -0.0018(17) -0.0020(16)
C12 0.029(2) 0.026(2) 0.028(2) -0.0042(17) -0.0026(16) -0.0005(16)
C13 0.0275(19) 0.029(2) 0.029(2) 0.0017(16) -0.0013(18) 0.0002(17)
C14 0.040(2) 0.030(2) 0.033(2) 0.0054(18) 0.0030(19) -0.003(2)
C15 0.044(2) 0.0219(19) 0.042(3) 0.0007(18) -0.001(2) 0.003(2)
C16 0.033(2) 0.041(2) 0.040(2) 0.008(2) -0.004(2) -0.008(2)
C17 0.050(3) 0.051(3) 0.043(3) 0.019(2) -0.003(2) -0.011(2)
C18 0.053(3) 0.034(2) 0.030(2) 0.0057(18) -0.001(2) -0.013(2)
C19 0.050(3) 0.034(2) 0.033(2) 0.0001(19) -0.004(2) -0.016(2)
C20 0.050(3) 0.032(2) 0.036(2) 0.0041(19) 0.001(2) -0.008(2)
C21 0.056(3) 0.039(3) 0.035(2) 0.006(2) -0.011(2) -0.011(2)
C22 0.077(4) 0.034(3) 0.044(3) 0.000(2) -0.021(3) -0.008(2)
C23 0.066(3) 0.034(2) 0.042(3) 0.003(2) -0.011(3) 0.000(2)
C24 0.063(4) 0.058(4) 0.062(4) 0.014(3) -0.020(3) 0.001(3)
C25 0.048(3) 0.0238(19) 0.030(2) -0.0012(17) 0.000(2) -0.0015(19)
C26 0.073(3) 0.024(2) 0.028(2) 0.0005(17) 0.008(2) 0.002(2)
Cl1 0.0844(13) 0.0686(12) 0.0591(10) -0.0103(9) -0.0051(9) -0.0077(10)
Cl2 0.0943(17) 0.1119(19) 0.1076(17) -0.0212(15) 0.0220(13) 0.0106(15)
O8 0.096(8) 0.020(5) 0.045(5) 0.009(4) -0.011(4) -0.008(5)
C27A 0.106(8) 0.023(4) 0.035(4) 0.002(4) -0.004(5) -0.001(5)
C28A 0.100(7) 0.029(4) 0.042(4) 0.012(3) -0.003(5) 0.000(5)
C29A 0.087(6) 0.035(4) 0.040(4) 0.014(3) -0.004(4) -0.001(4)
C30A 0.084(7) 0.048(5) 0.035(4) 0.015(4) -0.001(5) -0.002(5)
C31A 0.065(7) 0.039(5) 0.026(5) 0.003(4) 0.001(5) -0.006(4)
C32A 0.088(5) 0.023(5) 0.043(4) 0.016(4) 0.001(4) 0.009(4)
C33A 0.086(9) 0.036(8) 0.076(7) 0.012(7) 0.000(6) 0.025(6)
C34A 0.075(7) 0.032(7) 0.054(6) 0.026(6) -0.022(5) 0.013(6)
C35 0.109(6) 0.046(4) 0.065(4) -0.004(3) -0.024(4) 0.011(4)
Cl 0.086(8) 0.068(8) 0.093(9) 0.000(7) 0.000(8) 0.014(7)
Cl3 0.128(13) 0.146(15) 0.171(16) -0.009(14) 0.003(13) 0.013(14)
O00I 0.124(13) 0.025(8) 0.045(6) 0.008(5) 0.001(6) -0.017(8)
C01D 0.099(11) 0.057(11) 0.081(11) -0.004(10) -0.016(11) 0.024(11)
C27B 0.100(8) 0.019(5) 0.036(5) 0.007(4) 0.010(5) 0.002(5)
C28B 0.102(7) 0.031(5) 0.041(5) 0.007(4) 0.006(6) 0.002(6)
C29B 0.099(6) 0.037(4) 0.041(4) 0.016(4) 0.001(5) 0.003(5)
C30B 0.089(7) 0.047(5) 0.036(5) 0.012(4) 0.004(6) 0.001(6)
C31B 0.082(8) 0.040(6) 0.033(6) 0.011(5) 0.014(6) 0.000(6)
C32B 0.096(6) 0.028(6) 0.047(5) 0.020(5) 0.002(5) 0.015(5)
C33B 0.113(12) 0.037(10) 0.088(9) 0.016(8) 0.012(10) 0.031(9)
C34B 0.098(9) 0.036(10) 0.052(8) 0.024(8) -0.012(7) 0.019(8)

_geom_special_details            
;
 All esds (except the esd in the dihedral angle between two l.s. planes)
 are estimated using the full covariance matrix.  The cell esds are taken
 into account individually in the estimation of esds in distances, angles
 and torsion angles; correlations between esds in cell parameters are only
 used when they are defined by crystal symmetry.  An approximate (isotropic)
 treatment of cell esds is used for estimating esds involving l.s. planes.
;
loop_
_geom_bond_atom_site_label_1
_geom_bond_atom_site_label_2
_geom_bond_distance
_geom_bond_site_symmetry_2
_geom_bond_publ_flag
S1 O5 1.455(3) . ?
S1 O6 1.441(3) . ?
S1 O7 1.449(3) . ?
S1 C25 1.784(4) . ?
O1 C11 1.377(5) . ?
O1 C14 1.417(5) . ?
O2 C16 1.192(6) . ?
O3 C16 1.349(6) . ?
O3 C17 1.475(5) . ?
O4 C21 1.370(6) . ?
O4 C24 1.426(7) . ?
O9 H9A 0.87(7) . ?
O9 H9B 0.78(7) . ?
N1 H1 0.89(5) . ?
N1 C1 1.530(5) . ?
N1 C6 1.510(5) . ?
N1 C7 1.517(5) . ?
C1 H1A 1.0000 . ?
C1 C2 1.508(6) . ?
C1 C15 1.522(6) . ?
C2 H2 0.9500 . ?
C2 C3 1.321(6) . ?
C3 C4 1.512(6) . ?
C3 C16 1.513(6) . ?
C4 H4A 0.9900 . ?
C4 H4B 0.9900 . ?
C4 C5 1.537(6) . ?
C5 H5A 0.9900 . ?
C5 H5B 0.9900 . ?
C5 C6 1.518(6) . ?
C6 H6A 0.9900 . ?
C6 H6B 0.9900 . ?
C7 H7A 0.9900 . ?
C7 H7B 0.9900 . ?
C7 C8 1.507(5) . ?
C8 C9 1.386(6) . ?
C8 C13 1.391(6) . ?
C9 H9 0.9500 . ?
C9 C10 1.397(6) . ?
C10 H10 0.9500 . ?
C10 C11 1.384(6) . ?
C11 C12 1.384(6) . ?
C12 H12 0.9500 . ?
C12 C13 1.384(6) . ?
C13 H13 0.9500 . ?
C14 H14A 0.9800 . ?
C14 H14B 0.9800 . ?
C14 H14C 0.9800 . ?
C15 H15A 0.9800 . ?
C15 H15B 0.9800 . ?
C15 H15C 0.9800 . ?
C17 H17A 0.9900 . ?
C17 H17B 0.9900 . ?
C17 C18 1.489(7) . ?
C18 C19 1.389(7) . ?
C18 C23 1.392(7) . ?
C19 H19 0.9500 . ?
C19 C20 1.392(7) . ?
C20 H20 0.9500 . ?
C20 C21 1.380(7) . ?
C21 C22 1.394(8) . ?
C22 H22 0.9500 . ?
C22 C23 1.378(8) . ?
C23 H23 0.9500 . ?
C24 H24A 0.9800 . ?
C24 H24B 0.9800 . ?
C24 H24C 0.9800 . ?
C25 H25A 0.9900 . ?
C25 H25B 0.9900 . ?
C25 C26 1.510(6) . ?
C26 C27A 1.534(12) . ?
C26 C31A 1.556(13) . ?
C26 C32A 1.592(13) . ?
C26 C27B 1.576(15) . ?
C26 C31B 1.550(17) . ?
C26 C32B 1.537(16) . ?
Cl1 C35 1.757(9) . ?
Cl2 C35 1.725(9) . ?
O8 C27A 1.216(13) . ?
C27A C28A 1.501(13) . ?
C28A H28A 0.9900 . ?
C28A H28B 0.9900 . ?
C28A C29A 1.529(14) . ?
C29A H29A 1.0000 . ?
C29A C30A 1.505(15) . ?
C29A C32A 1.560(14) . ?
C30A H30A 0.9900 . ?
C30A H30B 0.9900 . ?
C30A C31A 1.557(13) . ?
C31A H31A 0.9900 . ?
C31A H31B 0.9900 . ?
C32A C33A 1.538(14) . ?
C32A C34A 1.518(14) . ?
C33A H33A 0.9800 . ?
C33A H33B 0.9800 . ?
C33A H33C 0.9800 . ?
C34A H34A 0.9800 . ?
C34A H34B 0.9800 . ?
C34A H34C 0.9800 . ?
C35 H35A 0.9900 . ?
C35 H35B 0.9900 . ?
Cl C01D 1.70(3) . ?
Cl3 C01D 1.78(3) . ?
O00I C27B 1.218(16) . ?
C01D H01A 0.9900 . ?
C01D H01B 0.9900 . ?
C27B C28B 1.504(16) . ?
C28B H28C 0.9900 . ?
C28B H28D 0.9900 . ?
C28B C29B 1.554(18) . ?
C29B H29B 1.0000 . ?
C29B C30B 1.517(17) . ?
C29B C32B 1.559(17) . ?
C30B H30C 0.9900 . ?
C30B H30D 0.9900 . ?
C30B C31B 1.558(17) . ?
C31B H31C 0.9900 . ?
C31B H31D 0.9900 . ?
C32B C33B 1.541(17) . ?
C32B C34B 1.500(18) . ?
C33B H33D 0.9800 . ?
C33B H33E 0.9800 . ?
C33B H33F 0.9800 . ?
C34B H34D 0.9800 . ?
C34B H34E 0.9800 . ?
C34B H34F 0.9800 . ?

loop_
_geom_angle_atom_site_label_1
_geom_angle_atom_site_label_2
_geom_angle_atom_site_label_3
_geom_angle
_geom_angle_site_symmetry_1
_geom_angle_site_symmetry_3
_geom_angle_publ_flag
O5 S1 C25 108.5(2) . . ?
O6 S1 O5 112.1(2) . . ?
O6 S1 O7 113.0(2) . . ?
O6 S1 C25 107.1(2) . . ?
O7 S1 O5 113.25(19) . . ?
O7 S1 C25 102.18(19) . . ?
C11 O1 C14 117.4(3) . . ?
C16 O3 C17 117.8(4) . . ?
C21 O4 C24 117.6(4) . . ?
H9A O9 H9B 94(5) . . ?
C1 N1 H1 103(3) . . ?
C6 N1 H1 102(3) . . ?
C6 N1 C1 111.8(3) . . ?
C6 N1 C7 114.1(3) . . ?
C7 N1 H1 110(3) . . ?
C7 N1 C1 114.1(3) . . ?
N1 C1 H1A 107.3 . . ?
C2 C1 N1 113.2(3) . . ?
C2 C1 H1A 107.3 . . ?
C2 C1 C15 111.2(3) . . ?
C15 C1 N1 110.3(3) . . ?
C15 C1 H1A 107.3 . . ?
C1 C2 H2 117.8 . . ?
C3 C2 C1 124.3(4) . . ?
C3 C2 H2 117.8 . . ?
C2 C3 C4 123.8(4) . . ?
C2 C3 C16 120.0(4) . . ?
C4 C3 C16 116.1(4) . . ?
C3 C4 H4A 108.5 . . ?
C3 C4 H4B 108.5 . . ?
C3 C4 C5 115.0(4) . . ?
H4A C4 H4B 107.5 . . ?
C5 C4 H4A 108.5 . . ?
C5 C4 H4B 108.5 . . ?
C4 C5 H5A 108.4 . . ?
C4 C5 H5B 108.4 . . ?
H5A C5 H5B 107.5 . . ?
C6 C5 C4 115.4(4) . . ?
C6 C5 H5A 108.4 . . ?
C6 C5 H5B 108.4 . . ?
N1 C6 C5 114.9(3) . . ?
N1 C6 H6A 108.6 . . ?
N1 C6 H6B 108.6 . . ?
C5 C6 H6A 108.6 . . ?
C5 C6 H6B 108.6 . . ?
H6A C6 H6B 107.5 . . ?
N1 C7 H7A 109.1 . . ?
N1 C7 H7B 109.1 . . ?
H7A C7 H7B 107.8 . . ?
C8 C7 N1 112.7(3) . . ?
C8 C7 H7A 109.1 . . ?
C8 C7 H7B 109.1 . . ?
C9 C8 C7 121.0(4) . . ?
C9 C8 C13 119.0(4) . . ?
C13 C8 C7 119.9(4) . . ?
C8 C9 H9 119.6 . . ?
C8 C9 C10 120.8(4) . . ?
C10 C9 H9 119.6 . . ?
C9 C10 H10 120.4 . . ?
C11 C10 C9 119.2(4) . . ?
C11 C10 H10 120.4 . . ?
O1 C11 C10 123.5(4) . . ?
O1 C11 C12 115.9(4) . . ?
C12 C11 C10 120.5(4) . . ?
C11 C12 H12 120.1 . . ?
C11 C12 C13 119.8(4) . . ?
C13 C12 H12 120.1 . . ?
C8 C13 H13 119.7 . . ?
C12 C13 C8 120.7(4) . . ?
C12 C13 H13 119.7 . . ?
O1 C14 H14A 109.5 . . ?
O1 C14 H14B 109.5 . . ?
O1 C14 H14C 109.5 . . ?
H14A C14 H14B 109.5 . . ?
H14A C14 H14C 109.5 . . ?
H14B C14 H14C 109.5 . . ?
C1 C15 H15A 109.5 . . ?
C1 C15 H15B 109.5 . . ?
C1 C15 H15C 109.5 . . ?
H15A C15 H15B 109.5 . . ?
H15A C15 H15C 109.5 . . ?
H15B C15 H15C 109.5 . . ?
O2 C16 O3 123.7(4) . . ?
O2 C16 C3 123.6(4) . . ?
O3 C16 C3 112.6(4) . . ?
O3 C17 H17A 109.3 . . ?
O3 C17 H17B 109.3 . . ?
O3 C17 C18 111.5(4) . . ?
H17A C17 H17B 108.0 . . ?
C18 C17 H17A 109.3 . . ?
C18 C17 H17B 109.3 . . ?
C19 C18 C17 120.9(4) . . ?
C19 C18 C23 117.9(5) . . ?
C23 C18 C17 121.2(5) . . ?
C18 C19 H19 119.1 . . ?
C18 C19 C20 121.8(4) . . ?
C20 C19 H19 119.1 . . ?
C19 C20 H20 120.5 . . ?
C21 C20 C19 119.1(5) . . ?
C21 C20 H20 120.5 . . ?
O4 C21 C20 124.6(5) . . ?
O4 C21 C22 115.4(4) . . ?
C20 C21 C22 120.1(5) . . ?
C21 C22 H22 120.0 . . ?
C23 C22 C21 120.1(5) . . ?
C23 C22 H22 120.0 . . ?
C18 C23 H23 119.5 . . ?
C22 C23 C18 121.1(5) . . ?
C22 C23 H23 119.5 . . ?
O4 C24 H24A 109.5 . . ?
O4 C24 H24B 109.5 . . ?
O4 C24 H24C 109.5 . . ?
H24A C24 H24B 109.5 . . ?
H24A C24 H24C 109.5 . . ?
H24B C24 H24C 109.5 . . ?
S1 C25 H25A 107.1 . . ?
S1 C25 H25B 107.1 . . ?
H25A C25 H25B 106.8 . . ?
C26 C25 S1 120.8(3) . . ?
C26 C25 H25A 107.1 . . ?
C26 C25 H25B 107.1 . . ?
C25 C26 C27A 113.5(6) . . ?
C25 C26 C31A 122.0(7) . . ?
C25 C26 C32A 114.7(6) . . ?
C25 C26 C27B 107.1(7) . . ?
C25 C26 C31B 113.7(9) . . ?
C25 C26 C32B 126.1(8) . . ?
C27A C26 C31A 107.1(13) . . ?
C27A C26 C32A 97.0(8) . . ?
C31A C26 C32A 98.9(9) . . ?
C31B C26 C27B 95.6(17) . . ?
C32B C26 C27B 101.6(10) . . ?
C32B C26 C31B 107.6(12) . . ?
O8 C27A C26 122.9(11) . . ?
O8 C27A C28A 128.2(11) . . ?
C28A C27A C26 108.7(8) . . ?
C27A C28A H28A 111.4 . . ?
C27A C28A H28B 111.4 . . ?
C27A C28A C29A 101.9(8) . . ?
H28A C28A H28B 109.3 . . ?
C29A C28A H28A 111.4 . . ?
C29A C28A H28B 111.4 . . ?
C28A C29A H29A 114.5 . . ?
C28A C29A C32A 102.7(8) . . ?
C30A C29A C28A 106.9(11) . . ?
C30A C29A H29A 114.5 . . ?
C30A C29A C32A 102.4(9) . . ?
C32A C29A H29A 114.5 . . ?
C29A C30A H30A 111.0 . . ?
C29A C30A H30B 111.0 . . ?
C29A C30A C31A 103.9(9) . . ?
H30A C30A H30B 109.0 . . ?
C31A C30A H30A 111.0 . . ?
C31A C30A H30B 111.0 . . ?
C26 C31A C30A 104.6(10) . . ?
C26 C31A H31A 110.8 . . ?
C26 C31A H31B 110.8 . . ?
C30A C31A H31A 110.8 . . ?
C30A C31A H31B 110.8 . . ?
H31A C31A H31B 108.9 . . ?
C29A C32A C26 94.3(8) . . ?
C33A C32A C26 115.4(11) . . ?
C33A C32A C29A 111.8(10) . . ?
C34A C32A C26 116.4(10) . . ?
C34A C32A C29A 112.2(10) . . ?
C34A C32A C33A 106.5(12) . . ?
C32A C33A H33A 109.5 . . ?
C32A C33A H33B 109.5 . . ?
C32A C33A H33C 109.5 . . ?
H33A C33A H33B 109.5 . . ?
H33A C33A H33C 109.5 . . ?
H33B C33A H33C 109.5 . . ?
C32A C34A H34A 109.5 . . ?
C32A C34A H34B 109.5 . . ?
C32A C34A H34C 109.5 . . ?
H34A C34A H34B 109.5 . . ?
H34A C34A H34C 109.5 . . ?
H34B C34A H34C 109.5 . . ?
Cl1 C35 H35A 109.1 . . ?
Cl1 C35 H35B 109.1 . . ?
Cl2 C35 Cl1 112.5(4) . . ?
Cl2 C35 H35A 109.1 . . ?
Cl2 C35 H35B 109.1 . . ?
H35A C35 H35B 107.8 . . ?
Cl C01D Cl3 100(2) . . ?
Cl C01D H01A 111.7 . . ?
Cl C01D H01B 111.7 . . ?
Cl3 C01D H01A 111.7 . . ?
Cl3 C01D H01B 111.7 . . ?
H01A C01D H01B 109.5 . . ?
O00I C27B C26 127.6(15) . . ?
O00I C27B C28B 126.2(15) . . ?
C28B C27B C26 106.2(11) . . ?
C27B C28B H28C 111.6 . . ?
C27B C28B H28D 111.6 . . ?
C27B C28B C29B 100.9(11) . . ?
H28C C28B H28D 109.4 . . ?
C29B C28B H28C 111.6 . . ?
C29B C28B H28D 111.6 . . ?
C28B C29B H29B 114.3 . . ?
C28B C29B C32B 104.7(11) . . ?
C30B C29B C28B 104.0(14) . . ?
C30B C29B H29B 114.3 . . ?
C30B C29B C32B 103.9(12) . . ?
C32B C29B H29B 114.3 . . ?
C29B C30B H30C 111.1 . . ?
C29B C30B H30D 111.1 . . ?
C29B C30B C31B 103.2(12) . . ?
H30C C30B H30D 109.1 . . ?
C31B C30B H30C 111.1 . . ?
C31B C30B H30D 111.1 . . ?
C26 C31B C30B 101.8(13) . . ?
C26 C31B H31C 111.4 . . ?
C26 C31B H31D 111.4 . . ?
C30B C31B H31C 111.4 . . ?
C30B C31B H31D 111.4 . . ?
H31C C31B H31D 109.3 . . ?
C26 C32B C29B 92.6(11) . . ?
C26 C32B C33B 109.3(15) . . ?
C33B C32B C29B 115.2(14) . . ?
C34B C32B C26 113.5(14) . . ?
C34B C32B C29B 116.1(15) . . ?
C34B C32B C33B 109.3(16) . . ?
C32B C33B H33D 109.5 . . ?
C32B C33B H33E 109.5 . . ?
C32B C33B H33F 109.5 . . ?
H33D C33B H33E 109.5 . . ?
H33D C33B H33F 109.5 . . ?
H33E C33B H33F 109.5 . . ?
C32B C34B H34D 109.5 . . ?
C32B C34B H34E 109.5 . . ?
C32B C34B H34F 109.5 . . ?
H34D C34B H34E 109.5 . . ?
H34D C34B H34F 109.5 . . ?
H34E C34B H34F 109.5 . . ?

loop_
_geom_hbond_atom_site_label_D
_geom_hbond_atom_site_label_H
_geom_hbond_atom_site_label_A
_geom_hbond_distance_DH
_geom_hbond_distance_HA
_geom_hbond_distance_DA
_geom_hbond_angle_DHA
_geom_hbond_site_symmetry_A
_geom_hbond_publ_flag
O9 H9A O5 0.87(7) 1.94(7) 2.785(5) 165(6) 3_745 yes
O9 H9B O6 0.78(7) 2.05(7) 2.762(5) 152(6) 3_645 yes
N1 H1 O9 0.89(5) 1.89(5) 2.779(5) 178(5) . yes

loop_
_geom_torsion_atom_site_label_1
_geom_torsion_atom_site_label_2
_geom_torsion_atom_site_label_3
_geom_torsion_atom_site_label_4
_geom_torsion
_geom_torsion_site_symmetry_1
_geom_torsion_site_symmetry_2
_geom_torsion_site_symmetry_3
_geom_torsion_site_symmetry_4
_geom_torsion_publ_flag
S1 C25 C26 C27A 156.0(8) . . . . ?
S1 C25 C26 C31A 25.4(12) . . . . ?
S1 C25 C26 C32A -93.8(7) . . . . ?
S1 C25 C26 C27B 139.6(9) . . . . ?
S1 C25 C26 C31B 35.3(16) . . . . ?
S1 C25 C26 C32B -101.5(10) . . . . ?
O1 C11 C12 C13 178.3(4) . . . . ?
O3 C17 C18 C19 -100.4(5) . . . . ?
O3 C17 C18 C23 79.1(6) . . . . ?
O4 C21 C22 C23 -179.0(5) . . . . ?
O5 S1 C25 C26 58.1(5) . . . . ?
O6 S1 C25 C26 -63.0(5) . . . . ?
O7 S1 C25 C26 178.0(4) . . . . ?
N1 C1 C2 C3 64.2(5) . . . . ?
N1 C7 C8 C9 -73.1(5) . . . . ?
N1 C7 C8 C13 107.1(4) . . . . ?
C1 N1 C6 C5 68.7(4) . . . . ?
C1 N1 C7 C8 177.6(3) . . . . ?
C1 C2 C3 C4 -3.7(7) . . . . ?
C1 C2 C3 C16 174.5(4) . . . . ?
C2 C3 C4 C5 -55.4(6) . . . . ?
C2 C3 C16 O2 161.1(5) . . . . ?
C2 C3 C16 O3 -20.0(6) . . . . ?
C3 C4 C5 C6 73.3(5) . . . . ?
C4 C3 C16 O2 -20.6(6) . . . . ?
C4 C3 C16 O3 158.2(4) . . . . ?
C4 C5 C6 N1 -66.6(5) . . . . ?
C6 N1 C1 C2 -79.9(4) . . . . ?
C6 N1 C1 C15 154.7(3) . . . . ?
C6 N1 C7 C8 -52.3(5) . . . . ?
C7 N1 C1 C2 51.4(4) . . . . ?
C7 N1 C1 C15 -74.0(4) . . . . ?
C7 N1 C6 C5 -62.6(4) . . . . ?
C7 C8 C9 C10 178.0(4) . . . . ?
C7 C8 C13 C12 -178.2(4) . . . . ?
C8 C9 C10 C11 0.1(6) . . . . ?
C9 C8 C13 C12 2.0(6) . . . . ?
C9 C10 C11 O1 -178.5(4) . . . . ?
C9 C10 C11 C12 2.2(6) . . . . ?
C10 C11 C12 C13 -2.4(6) . . . . ?
C11 C12 C13 C8 0.2(6) . . . . ?
C13 C8 C9 C10 -2.2(6) . . . . ?
C14 O1 C11 C10 4.0(6) . . . . ?
C14 O1 C11 C12 -176.7(4) . . . . ?
C15 C1 C2 C3 -171.0(4) . . . . ?
C16 O3 C17 C18 -104.3(5) . . . . ?
C16 C3 C4 C5 126.3(4) . . . . ?
C17 O3 C16 O2 4.6(7) . . . . ?
C17 O3 C16 C3 -174.3(4) . . . . ?
C17 C18 C19 C20 178.8(4) . . . . ?
C17 C18 C23 C22 -178.0(5) . . . . ?
C18 C19 C20 C21 0.2(7) . . . . ?
C19 C18 C23 C22 1.5(8) . . . . ?
C19 C20 C21 O4 179.8(4) . . . . ?
C19 C20 C21 C22 -0.3(7) . . . . ?
C20 C21 C22 C23 1.1(8) . . . . ?
C21 C22 C23 C18 -1.7(8) . . . . ?
C23 C18 C19 C20 -0.8(7) . . . . ?
C24 O4 C21 C20 -1.6(7) . . . . ?
C24 O4 C21 C22 178.5(5) . . . . ?
C25 C26 C27A O8 -26(2) . . . . ?
C25 C26 C27A C28A 158.0(10) . . . . ?
C25 C26 C31A C30A -162.3(9) . . . . ?
C25 C26 C32A C29A -173.8(6) . . . . ?
C25 C26 C32A C33A -57.2(11) . . . . ?
C25 C26 C32A C34A 68.8(12) . . . . ?
C25 C26 C27B O00I -9(3) . . . . ?
C25 C26 C27B C28B 168.2(12) . . . . ?
C25 C26 C31B C30B -169.5(13) . . . . ?
C25 C26 C32B C29B -173.6(7) . . . . ?
C25 C26 C32B C33B -55.8(15) . . . . ?
C25 C26 C32B C34B 66.4(17) . . . . ?
C26 C27A C28A C29A -3.5(16) . . . . ?
C26 C27B C28B C29B 0.6(18) . . . . ?
O8 C27A C28A C29A -178.8(19) . . . . ?
C27A C26 C31A C30A 64.4(14) . . . . ?
C27A C26 C32A C29A -53.9(10) . . . . ?
C27A C26 C32A C33A 62.7(12) . . . . ?
C27A C26 C32A C34A -171.3(13) . . . . ?
C27A C28A C29A C30A 74.4(13) . . . . ?
C27A C28A C29A C32A -33.0(14) . . . . ?
C28A C29A C30A C31A -72.9(13) . . . . ?
C28A C29A C32A C26 55.0(10) . . . . ?
C28A C29A C32A C33A -64.6(13) . . . . ?
C28A C29A C32A C34A 175.8(12) . . . . ?
C29A C30A C31A C26 1.5(16) . . . . ?
C30A C29A C32A C26 -55.8(10) . . . . ?
C30A C29A C32A C33A -175.3(12) . . . . ?
C30A C29A C32A C34A 65.0(13) . . . . ?
C31A C26 C27A O8 111.2(18) . . . . ?
C31A C26 C27A C28A -64.3(15) . . . . ?
C31A C26 C32A C29A 54.7(11) . . . . ?
C31A C26 C32A C33A 171.3(12) . . . . ?
C31A C26 C32A C34A -62.7(15) . . . . ?
C32A C26 C27A O8 -147.2(18) . . . . ?
C32A C26 C27A C28A 37.2(14) . . . . ?
C32A C26 C31A C30A -35.8(14) . . . . ?
C32A C29A C30A C31A 34.6(14) . . . . ?
O00I C27B C28B C29B 178(2) . . . . ?
C27B C26 C31B C30B 79.1(18) . . . . ?
C27B C26 C32B C29B -52.2(13) . . . . ?
C27B C26 C32B C33B 65.6(16) . . . . ?
C27B C26 C32B C34B -172.2(16) . . . . ?
C27B C28B C29B C30B 73.3(15) . . . . ?
C27B C28B C29B C32B -35.5(17) . . . . ?
C28B C29B C30B C31B -67.8(18) . . . . ?
C28B C29B C32B C26 55.1(13) . . . . ?
C28B C29B C32B C33B -57.6(19) . . . . ?
C28B C29B C32B C34B 172.9(15) . . . . ?
C29B C30B C31B C26 -10(2) . . . . ?
C30B C29B C32B C26 -53.7(14) . . . . ?
C30B C29B C32B C33B -166.4(17) . . . . ?
C30B C29B C32B C34B 64.1(18) . . . . ?
C31B C26 C27B O00I 108(2) . . . . ?
C31B C26 C27B C28B -74.8(16) . . . . ?
C31B C26 C32B C29B 47.5(17) . . . . ?
C31B C26 C32B C33B 165.3(17) . . . . ?
C31B C26 C32B C34B -72(2) . . . . ?
C32B C26 C27B O00I -143(2) . . . . ?
C32B C26 C27B C28B 34.4(17) . . . . ?
C32B C26 C31B C30B -25(2) . . . . ?
C32B C29B C30B C31B 41.5(19) . . . . ?

_shelx_res_file                  
;
TITL jkpw003_fa_a.res in P2(1)2(1)2(1)
    jkpw003_fa.res
    created by SHELXL-2018/3 at 09:59:23 on 11-Jan-2023
REM Old TITL jkpw003_fa in P2(1)2(1)2(1)
REM SHELXT solution in P2(1)2(1)2(1)
REM R1 0.126, Rweak 0.059, Alpha 0.005, Orientation as input
REM Flack x = 0.111 ( 0.007 ) from Parsons' quotients
REM Formula found by SHELXT: C33 N4 O8 Cl3
CELL 1.54184 7.1457 14.9447 33.743 90 90 90
ZERR 4 0.0001 0.0003 0.0007 0 0 0
LATT -1
SYMM 0.5-X,-Y,0.5+Z
SYMM -X,0.5+Y,0.5-Z
SYMM 0.5+X,0.5-Y,-Z
SFAC C H Cl N O S
UNIT 140 196 8 4 36 4
EQIV $1 2-X,-0.5+Y,0.5-Z
EQIV $2 1-X,-0.5+Y,0.5-Z
SADI Cl1 C35 Cl3 C01D
SIMU 0.01 0.02 2 Cl1 Cl2 C35 Cl Cl3 C01D
SADI Cl2 C35 Cl C01D
SADI 0.04 Cl1 Cl2 Cl3 Cl
RIGU
SADI 0.04 C26 C33A C26 C33B
SADI 0.04 C26 C34A C26 C34B
SADI 0.04 C26 C30A C26 C30B
SADI 0.04 C32A C28A C32B C28B
SADI O8 C27A O00I C27B
SADI 0.04 C30A C32A C30B C32B
SADI C26 C32A C26 C32B
SADI 0.04 C29A C27A C29B C27B
SADI C26 C27A C26 C27B
SADI C26 C31A C26 C31B
SADI 0.04 C34A C33A C34B C33B
SADI 0.04 C26 C29A C26 C29B
SADI C30A C29A C30B C29B
SADI 0.04 C26 C28A C26 C28B
SADI C32A C29A C32B C29B
SADI 0.04 C31A C29A C31B C29B
SADI C32A C34A C32B C34B
SADI 0.04 C30A C28A C30B C28B
SADI C32A C33A C32B C33B
SADI 0.04 C29A C34A C29B C34B
SADI C29A C28A C29B C28B
SADI 0.04 C29A C33A C29B C33B
SADI C27A C28A C27B C28B
SADI C31A C30A C31B C30B
SADI 0.04 O8 C26 O00I C26
SIMU 0.01 0.02 2 O8 > C34A O00I C27B > C34B
SADI 0.04 O8 C28A O00I C28B

L.S. 4
PLAN  20
SIZE 0.01 0.07 0.25
TEMP -123.1(2)
CONF
HTAB O9 O5_$1
HTAB O9 O6_$2
HTAB N1 O9
BOND $H
list 4
fmap 2
MORE -1
ACTA
OMIT 2 2 0
REM <olex2.extras>
REM <HklSrc "%./jkpw003_fa.hkl">
REM </olex2.extras>

WGHT    0.057000    2.338900
EXTI    0.000976
FVAR       0.42868
S1    6    0.859097    0.961457    0.362488    11.00000    0.02880    0.02105 =
         0.03384    0.00162   -0.00291   -0.00023
O1    5    1.050167    0.928280    0.206567    11.00000    0.03882    0.02190 =
         0.03516   -0.00166    0.00421   -0.00296
O2    5    0.316010    0.490326    0.358363    11.00000    0.05506    0.05473 =
         0.03977    0.00389    0.00305   -0.00174
O3    5    0.427867    0.360688    0.334759    11.00000    0.04237    0.03965 =
         0.03799    0.01279   -0.00325   -0.00848
O4    5    1.079830    0.286836    0.457222    11.00000    0.06660    0.05026 =
         0.05854    0.00503   -0.02875   -0.00685
O5    5    0.998411    0.990820    0.391125    11.00000    0.03615    0.03560 =
         0.03984   -0.00154   -0.01077   -0.00876
O6    5    0.671193    0.980201    0.375572    11.00000    0.03269    0.03969 =
         0.06250   -0.00004    0.00416    0.00704
O7    5    0.895803    0.992933    0.322617    11.00000    0.04226    0.02856 =
         0.03985    0.00623   -0.00761   -0.00223
O9    5    0.666165    0.568165    0.133222    11.00000    0.03692    0.03109 =
         0.03935   -0.00040   -0.00323    0.00080
H9A   2    0.757703    0.537290    0.123440    11.00000   -1.50000
H9B   2    0.589668    0.536881    0.124247    11.00000   -1.50000
N1    4    0.601267    0.559910    0.214349    11.00000    0.02662    0.02051 =
         0.02935    0.00222   -0.00123   -0.00007
H1    2    0.620736    0.561209    0.188292    11.00000   -1.20000
C1    1    0.522408    0.465914    0.220981    11.00000    0.02461    0.02140 =
         0.03546    0.00082   -0.00491    0.00181
AFIX  13
H1A   2    0.393395    0.464905    0.209507    11.00000   -1.20000
AFIX   0
C2    1    0.505526    0.441321    0.264162    11.00000    0.03171    0.02520 =
         0.03858    0.00312   -0.00710   -0.00400
AFIX  43
H2    2    0.579886    0.393227    0.273699    11.00000   -1.20000
AFIX   0
C3    1    0.394175    0.482233    0.289602    11.00000    0.02553    0.03594 =
         0.03768    0.00490   -0.00356   -0.00418
C4    1    0.276317    0.563044    0.279348    11.00000    0.03115    0.03869 =
         0.04228    0.00502    0.00418   -0.00275
AFIX  23
H4A   2    0.210490    0.583125    0.303584    11.00000   -1.20000
H4B   2    0.179950    0.544685    0.259901    11.00000   -1.20000
AFIX   0
C5    1    0.385431    0.642737    0.262171    11.00000    0.02984    0.02648 =
         0.04298   -0.00164   -0.00067    0.00148
AFIX  23
H5A   2    0.304320    0.696383    0.263286    11.00000   -1.20000
H5B   2    0.495159    0.654284    0.279338    11.00000   -1.20000
AFIX   0
C6    1    0.453563    0.631102    0.219859    11.00000    0.02753    0.02104 =
         0.03915    0.00400   -0.00178    0.00403
AFIX  23
H6A   2    0.344928    0.616181    0.202892    11.00000   -1.20000
H6B   2    0.504650    0.688939    0.210501    11.00000   -1.20000
AFIX   0
C7    1    0.782166    0.578271    0.236441    11.00000    0.02671    0.02391 =
         0.03516    0.00290   -0.00450   -0.00088
AFIX  23
H7A   2    0.759272    0.572618    0.265268    11.00000   -1.20000
H7B   2    0.876075    0.532646    0.228893    11.00000   -1.20000
AFIX   0
C8    1    0.860128    0.669967    0.227902    11.00000    0.02411    0.02302 =
         0.03260    0.00243   -0.00406   -0.00017
C9    1    0.942874    0.689334    0.191748    11.00000    0.03066    0.02396 =
         0.03474   -0.00206   -0.00114    0.00135
AFIX  43
H9    2    0.954300    0.643675    0.172309    11.00000   -1.20000
AFIX   0
C10   1    1.009644    0.775222    0.183574    11.00000    0.02855    0.02597 =
         0.02828   -0.00135    0.00122    0.00002
AFIX  43
H10   2    1.066062    0.788153    0.158733    11.00000   -1.20000
AFIX   0
C11   1    0.992605    0.841268    0.212113    11.00000    0.03046    0.02318 =
         0.03049    0.00183   -0.00183   -0.00199
C12   1    0.916247    0.821880    0.248824    11.00000    0.02893    0.02576 =
         0.02832   -0.00416   -0.00259   -0.00050
AFIX  43
H12   2    0.909273    0.866946    0.268624    11.00000   -1.20000
AFIX   0
C13   1    0.850078    0.736597    0.256588    11.00000    0.02750    0.02876 =
         0.02860    0.00174   -0.00125    0.00021
AFIX  43
H13   2    0.797283    0.723466    0.281764    11.00000   -1.20000
AFIX   0
C14   1    1.119703    0.951592    0.168611    11.00000    0.03987    0.02972 =
         0.03336    0.00544    0.00295   -0.00268
AFIX 137
H14A  2    1.023285    0.940106    0.148593    11.00000   -1.50000
H14B  2    1.230875    0.915591    0.162695    11.00000   -1.50000
H14C  2    1.153031    1.015197    0.168299    11.00000   -1.50000
AFIX   0
C15   1    0.638071    0.397199    0.198421    11.00000    0.04420    0.02189 =
         0.04191    0.00072   -0.00085    0.00269
AFIX 137
H15A  2    0.644728    0.414240    0.170411    11.00000   -1.50000
H15B  2    0.579265    0.338201    0.200791    11.00000   -1.50000
H15C  2    0.764685    0.394919    0.209536    11.00000   -1.50000
AFIX   0
C16   1    0.374738    0.446962    0.331429    11.00000    0.03297    0.04074 =
         0.03988    0.00770   -0.00351   -0.00767
C17   1    0.398444    0.316013    0.373243    11.00000    0.05011    0.05134 =
         0.04288    0.01893   -0.00334   -0.01092
AFIX  23
H17A  2    0.343582    0.256043    0.368732    11.00000   -1.20000
H17B  2    0.308576    0.351254    0.389212    11.00000   -1.20000
AFIX   0
C18   1    0.577038    0.306499    0.395610    11.00000    0.05254    0.03387 =
         0.02961    0.00568   -0.00100   -0.01304
C19   1    0.673344    0.225748    0.396102    11.00000    0.05049    0.03353 =
         0.03334    0.00010   -0.00413   -0.01589
AFIX  43
H19   2    0.622535    0.175896    0.382340    11.00000   -1.20000
AFIX   0
C20   1    0.842179    0.215851    0.416194    11.00000    0.04991    0.03203 =
         0.03551    0.00408    0.00092   -0.00785
AFIX  43
H20   2    0.905971    0.160080    0.416077    11.00000   -1.20000
AFIX   0
C21   1    0.915588    0.288205    0.436287    11.00000    0.05621    0.03883 =
         0.03456    0.00649   -0.01050   -0.01140
C22   1    0.821422    0.369919    0.436110    11.00000    0.07740    0.03379 =
         0.04444   -0.00028   -0.02084   -0.00816
AFIX  43
H22   2    0.873181    0.419965    0.449571    11.00000   -1.20000
AFIX   0
C23   1    0.653328    0.378144    0.416422    11.00000    0.06621    0.03382 =
         0.04193    0.00311   -0.01091    0.00005
AFIX  43
H23   2    0.588480    0.433617    0.417068    11.00000   -1.20000
AFIX   0
C24   1    1.179314    0.204198    0.459139    11.00000    0.06310    0.05844 =
         0.06238    0.01446   -0.01956    0.00055
AFIX 137
H24A  2    1.209862    0.184179    0.432249    11.00000   -1.50000
H24B  2    1.101364    0.159044    0.472218    11.00000   -1.50000
H24C  2    1.295062    0.212597    0.474266    11.00000   -1.50000
AFIX   0

C25   1    0.877647    0.843074    0.356938    11.00000    0.04842    0.02384 =
         0.03025   -0.00119   -0.00024   -0.00151
AFIX  23
H25A  2    0.783330    0.824772    0.337035    11.00000   -1.20000
H25B  2    1.002042    0.830643    0.345253    11.00000   -1.20000
AFIX   0
C26   1    0.855317    0.781733    0.392184    11.00000    0.07292    0.02363 =
         0.02817    0.00053    0.00805    0.00177

PART 1
CL1   3    0.944336    0.505132    0.527891    10.88577    0.08440    0.06859 =
         0.05907   -0.01034   -0.00511   -0.00774

CL2   3    1.301462    0.508300    0.487349    10.88577    0.09427    0.11194 =
         0.10760   -0.02122    0.02196    0.01060
O8    5    0.706080    0.669768    0.351113    10.55991    0.09622    0.01955 =
         0.04472    0.00911   -0.01077   -0.00758
C27A  1    0.794363    0.686600    0.380993    10.55991    0.10554    0.02297 =
         0.03523    0.00178   -0.00391   -0.00090
C28A  1    0.848231    0.624224    0.413955    10.55991    0.09961    0.02856 =
         0.04212    0.01204   -0.00328    0.00030
AFIX  23
H28A  2    0.930974    0.575734    0.404335    10.55991   -1.20000
H28B  2    0.736552    0.597603    0.426701    10.55991   -1.20000
AFIX   0
C29A  1    0.951718    0.686934    0.442269    10.55991    0.08747    0.03535 =
         0.03977    0.01390   -0.00367   -0.00053
AFIX  13
H29A  2    1.040216    0.656239    0.460769    10.55991   -1.20000
AFIX   0
C30A  1    0.805518    0.743427    0.462388    10.55991    0.08387    0.04786 =
         0.03511    0.01478   -0.00070   -0.00185
AFIX  23
H30A  2    0.859429    0.776232    0.485177    10.55991   -1.20000
H30B  2    0.699999    0.706154    0.471820    10.55991   -1.20000
AFIX   0
C31A  1    0.740419    0.809324    0.429416    10.55991    0.06452    0.03894 =
         0.02573    0.00281    0.00136   -0.00569
AFIX  23
H31A  2    0.604499    0.803162    0.424430    10.55991   -1.20000
H31B  2    0.767517    0.872001    0.436984    10.55991   -1.20000
AFIX   0
C32A  1    1.046077    0.754998    0.413458    10.55991    0.08781    0.02349 =
         0.04304    0.01564    0.00120    0.00862
C33A  1    1.192540    0.709670    0.386746    10.55991    0.08644    0.03593 =
         0.07559    0.01190    0.00002    0.02525
AFIX  33
H33A  2    1.133335    0.660978    0.371872    10.55991   -1.50000
H33B  2    1.243903    0.753729    0.368187    10.55991   -1.50000
H33C  2    1.293684    0.685430    0.403161    10.55991   -1.50000
AFIX   0
C34A  1    1.147212    0.829261    0.435450    10.55991    0.07506    0.03227 =
         0.05424    0.02580   -0.02233    0.01252
AFIX  33
H34A  2    1.058955    0.860226    0.452946    10.55991   -1.50000
H34B  2    1.248874    0.803598    0.451288    10.55991   -1.50000
H34C  2    1.199094    0.871897    0.416314    10.55991   -1.50000
AFIX   0

C35   1    1.167633    0.456983    0.523332    10.88577    0.10893    0.04649 =
         0.06451   -0.00391   -0.02400    0.01066
AFIX  23
H35A  2    1.233267    0.461216    0.549102    10.88577   -1.20000
H35B  2    1.153972    0.392770    0.516728    10.88577   -1.20000
AFIX   0

PART 2
CL    3    1.122819    0.509074    0.498091    10.11423    0.08561    0.06786 =
         0.09307   -0.00021   -0.00040    0.01424

CL3   3    0.773144    0.502787    0.526043    10.11423    0.12842    0.14634 =
         0.17114   -0.00888    0.00323    0.01288
O00I  5    0.658113    0.689020    0.346274    10.44009    0.12398    0.02456 =
         0.04461    0.00834    0.00104   -0.01735
C01D  1    0.992493    0.447414    0.530306    10.11423    0.09854    0.05746 =
         0.08095   -0.00396   -0.01590    0.02424
AFIX  23
H01A  2    1.042490    0.450749    0.557629    10.11423   -1.20000
H01B  2    0.984231    0.384004    0.521999    10.11423   -1.20000
AFIX   0

C27B  1    0.738085    0.698488    0.377862    10.44009    0.10041    0.01927 =
         0.03623    0.00669    0.00973    0.00238
C28B  1    0.752285    0.629894    0.410347    10.44009    0.10226    0.03062 =
         0.04077    0.00668    0.00622    0.00187
AFIX  23
H28C  2    0.813911    0.574454    0.400989    10.44009   -1.20000
H28D  2    0.627849    0.615006    0.421434    10.44009   -1.20000
AFIX   0
C29B  1    0.875582    0.680643    0.440922    10.44009    0.09940    0.03683 =
         0.04075    0.01583    0.00075    0.00325
AFIX  13
H29B  2    0.936943    0.641254    0.461049    10.44009   -1.20000
AFIX   0
C30B  1    0.744744    0.750289    0.458274    10.44009    0.08943    0.04658 =
         0.03605    0.01158    0.00387    0.00140
AFIX  23
H30C  2    0.804282    0.782170    0.480690    10.44009   -1.20000
H30D  2    0.626658    0.722622    0.467510    10.44009   -1.20000
AFIX   0
C31B  1    0.708972    0.814730    0.422782    10.44009    0.08201    0.04041 =
         0.03329    0.01068    0.01359   -0.00047
AFIX  23
H31C  2    0.579892    0.808542    0.412481    10.44009   -1.20000
H31D  2    0.731393    0.877848    0.430317    10.44009   -1.20000
AFIX   0
C32B  1    1.014614    0.736357    0.415273    10.44009    0.09596    0.02820 =
         0.04748    0.01986    0.00245    0.01530
C33B  1    1.135716    0.681441    0.386356    10.44009    0.11307    0.03696 =
         0.08786    0.01605    0.01183    0.03146
AFIX  33
H33D  2    1.056233    0.639116    0.371907    10.44009   -1.50000
H33E  2    1.196894    0.721849    0.367505    10.44009   -1.50000
H33F  2    1.231039    0.648434    0.401265    10.44009   -1.50000
AFIX   0
C34B  1    1.136804    0.801024    0.437316    10.44009    0.09847    0.03630 =
         0.05178    0.02443   -0.01223    0.01899
AFIX  33
H34D  2    1.235130    0.768080    0.451353    10.44009   -1.50000
H34E  2    1.194138    0.842835    0.418523    10.44009   -1.50000
H34F  2    1.060981    0.834410    0.456474    10.44009   -1.50000
AFIX   0
HKLF 4


REM  jkpw003_fa_a.res in P2(1)2(1)2(1)
REM wR2 = 0.127457, GooF = S = 1.05689, Restrained GooF = 1.02798 for all data
REM R1 = 0.052974 for 6175 Fo > 4sig(Fo) and 0.061738 for all 7049 data
REM 554 parameters refined using 788 restraints

END

WGHT      0.0570      2.3396

REM Highest difference peak  0.494,  deepest hole -0.346,  1-sigma level  0.054
Q1    1   1.4290  0.5281  0.4701  11.00000  0.05    0.49
Q2    1   1.2860  0.4830  0.4641  11.00000  0.05    0.37
Q3    1   0.8617  0.9723  0.3894  11.00000  0.05    0.36
Q4    1   0.8635  0.9630  0.3355  11.00000  0.05    0.35
Q5    1   0.3727  0.4610  0.3092  11.00000  0.05    0.27
Q6    1   1.3262  0.4617  0.5036  11.00000  0.05    0.25
Q7    1   0.8803  0.9828  0.3075  11.00000  0.05    0.23
Q8    1   0.7367  1.0006  0.3294  11.00000  0.05    0.23
Q9    1   0.7520  0.6844  0.4346  11.00000  0.05    0.23
Q10   1   0.9899  0.9766  0.3250  11.00000  0.05    0.23
Q11   1   0.9448  0.4845  0.4989  11.00000  0.05    0.23
Q12   1   0.9375  0.4949  0.5623  11.00000  0.05    0.20
Q13   1   0.3983  0.4769  0.2268  11.00000  0.05    0.20
Q14   1   1.1247  0.4785  0.4674  11.00000  0.05    0.20
Q15   1   1.0365  0.4638  0.5273  11.00000  0.05    0.19
Q16   1   0.9210  0.2838  0.4101  11.00000  0.05    0.19
Q17   1   0.8578  0.9557  0.4203  11.00000  0.05    0.19
Q18   1   0.8259  1.0146  0.3242  11.00000  0.05    0.19
Q19   1   0.4828  0.4814  0.2881  11.00000  0.05    0.18
Q20   1   0.9263  0.7065  0.4163  11.00000  0.05    0.18
;
_shelx_res_checksum              21630
_shelx_hkl_file                  
;
   0   0   2 1171.63   25.24
   0   0   2 1145.87   25.19
   0   0   3    0.82    1.03
   0   0   3    0.05    0.76
   0   0   4  265.90    6.51
   0   0   4  270.07    6.35
   0   0   5    2.18    1.73
   0   0   5   -0.05    1.34
   0   0   6  720.32   16.19
   0   0   6  690.81   15.97
   0   0   7    4.64    2.35
   0   0   7    4.07    1.82
   0   0   8 1125.89   25.57
   0   0   8 1124.99   25.31
   0   0   9    1.62    2.56
   0   0   9    2.15    2.03
   0   0  10  243.30    7.09
   0   0  10  241.93    6.74
   0   0  11    2.26    2.59
   0   0  11    1.87    2.12
   0   0  12 1488.54   33.96
   0   0  12 1478.49   33.58
   0   0  13    2.57    2.79
   0   0  13    3.46    2.42
   0   0  14  186.47    6.70
   0   0  14  185.77    6.12
   0   0  15    1.32    3.34
   0   0  15   -1.54    2.79
   0   0  16  262.66    8.15
   0   0  16  255.95    8.61
   0   0 -16  267.13    9.29
   0   0 -17    4.73    4.42
   0   0  17    3.39    3.58
   0   0  17    1.18    2.78
   0   0  18   63.17    4.15
   0   0 -18   57.96    5.45
   0   0  19    4.73    2.99
   0   0 -19   -0.17    4.37
   0   0 -20  425.60   13.58
   0   0  21    0.43    2.93
   0   0 -21    3.49    4.61
   0   0  22    7.36    3.24
   0   0 -22    0.21    4.83
   0   0  23   -1.30    3.16
   0   0 -23   -2.00    5.11
   0   0 -23    2.53    4.19
   0   0  24    4.48    3.32
   0   0 -24    2.60    5.09
   0   0 -24    4.36    4.64
   0   0 -25    3.18    4.71
   0   0  25    1.82    3.49
   0   0 -25    5.01    5.39
   0   0  26  324.06   11.22
   0   0 -26  347.29   13.34
   0   0 -26  326.96   11.69
   0   0 -27    1.15    5.03
   0   0  27    0.79    3.58
   0   0 -27   -0.55    5.65
   0   0  28  297.37   10.92
   0   0 -28  320.38   13.06
   0   0 -28  292.62   11.26
   0   0  29   -2.30    3.84
   0   0 -29    0.30    5.84
   0   0 -29   -3.02    5.29
   0   0 -30   56.11    7.28
   0   0 -31    0.28    5.11
   0   0 -32   77.08    7.02
   0   0 -32   67.46    7.81
   0   0 -33   -5.25    5.24
   0   0 -33    2.96    5.95
   0   0 -34   -3.44    5.87
   0   0 -35    1.36    5.37
   0   0 -36  147.00    8.62
   0   0 -36  149.40    7.78
   0   0 -37   -2.23    4.58
   0   0 -38   11.90    4.34
   0   0 -39   -0.11    3.82
   0   0 -40  140.31    5.62
   0   1   0    0.24    0.73
   0  -1  -1   13.56    1.10
   0  -1  -2  509.71   11.49
   0  -1   3  239.07    5.71
   0  -1   4   34.34    1.71
   0  -1   5 2109.51   46.14
   0  -1   6  260.03    6.59
   0  -1   7  757.48   17.14
   0   1   7  738.67   17.14
   0  -1   8  101.21    3.61
   0  -1  -8   98.30    2.40
   0   1   8  102.53    3.61
   0  -1   9    5.31    0.71
   0   1   9    2.94    2.07
   0  -1   9    6.13    2.25
   0   1  10 2842.92   62.99
   0  -1  10 2879.15   63.03
   0   1  11   99.56    4.14
   0  -1  11  110.95    4.16
   0  -1  11  110.82    4.66
   0   1  12  194.81    6.17
   0  -1  12  216.18    6.75
   0  -1  12  202.65    6.27
   0   1  13  249.62    7.27
   0  -1  13  244.58    7.25
   0  -1  13  237.66    7.70
   0   1  14 1011.46   23.87
   0  -1  14 1001.45   23.82
   0  -1  14 1024.07   24.30
   0   1  15  132.29    5.22
   0  -1  15  121.79    5.70
   0  -1  15  133.23    5.32
   0  -1  16   28.54    3.38
   0  -1 -16   30.71    4.93
   0   1 -16   33.60    4.97
   0  -1  16   31.62    4.05
   0   1  16   34.38    3.56
   0  -1  17   17.87    3.10
   0   1  17   20.46    3.23
   0  -1  17   21.81    3.80
   0  -1 -17   20.70    4.77
   0   1 -17   21.46    4.71
   0  -1  18  188.96    6.88
   0   1  18  197.07    6.99
   0  -1 -18  195.18    8.37
   0   1 -18  198.59    8.31
   0   1 -19   31.65    5.07
   0  -1 -19   18.68    4.72
   0   1 -20  807.57   20.51
   0  -1  20  794.83   21.25
   0  -1 -20  827.01   21.84
   0   1 -20  797.36   21.74
   0   1 -21   70.36    5.23
   0   1  21   60.66    4.42
   0  -1  21   63.87    5.12
   0  -1  21   57.95    4.37
   0  -1 -21   61.61    6.02
   0   1 -21   67.70    6.20
   0   1 -22  147.64    7.09
   0   1  22  149.86    6.48
   0  -1  22  149.86    6.55
   0  -1  22  144.66    7.15
   0  -1 -22  153.25    8.13
   0   1 -22  143.96    7.98
   0   1 -23  226.11    8.93
   0   1 -23  238.50   10.23
   0  -1  23  232.17    8.62
   0   1  23  243.15    8.69
   0  -1 -23  236.26   10.20
   0  -1 -24   13.81    5.42
   0  -1  24   11.48    3.57
   0   1  24    7.53    3.37
   0   1 -24   14.94    5.37
   0   1 -24   12.21    4.70
   0  -1 -25   17.39    5.80
   0   1 -25   13.01    4.71
   0   1 -25   16.58    5.67
   0  -1  25   12.50    3.88
   0   1  25   21.74    3.90
   0  -1 -26  809.63   21.96
   0   1  26  795.16   21.70
   0  -1  26  813.28   21.76
   0  -1 -26  828.56   23.63
   0   1 -26  810.44   23.49
   0   1 -26  807.69   21.81
   0  -1 -27    2.76    5.09
   0   1 -27   10.33    5.10
   0   1 -27    9.68    5.75
   0  -1 -27   11.94    6.00
   0  -1  27    7.39    3.86
   0   1  27    8.77    3.78
   0   1 -28   35.62    6.76
   0  -1 -28   29.38    6.64
   0  -1 -28   43.46    5.98
   0   1 -28   36.89    5.78
   0   1  28   38.05    4.80
   0  -1 -28   42.65    5.93
   0   1 -29    3.55    5.80
   0  -1 -29    0.30    5.93
   0  -1 -29    4.35    5.28
   0   1  29    3.98    3.79
   0  -1 -29   -2.73    5.01
   0  -1 -30   25.91    5.89
   0  -1 -30   16.64    5.69
   0   1 -30   20.17    6.57
   0  -1 -30   14.79    6.39
   0  -1 -31   51.69    6.43
   0  -1 -31   66.13    6.80
   0  -1 -32   19.43    5.60
   0  -1 -32   20.53    6.50
   0   1 -32   20.83    6.51
   0  -1 -33   19.33    5.55
   0   1 -33   16.25    5.63
   0   1 -33   17.73    6.26
   0  -1 -33   17.41    6.34
   0   1 -34   81.19    6.96
   0  -1 -34   71.07    7.48
   0   1 -34   72.77    7.53
   0   1 -35   41.24    5.93
   0   1 -35   38.76    6.32
   0  -1 -35   32.16    6.28
   0   1 -36   43.44    5.72
   0   1 -36   52.10    6.45
   0   1 -37    4.21    4.53
   0   1 -37    9.49    5.16
   0  -1 -38   14.65    4.53
   0   1 -38    7.70    4.24
   0   1 -38   13.95    4.90
   0   1 -39   14.17    3.74
   0  -1 -39   19.58    4.16
   0  -1 -40    5.81    3.45
   0   2   0 1150.04   25.45
   0   2  -1  531.21   12.18
   0  -2  -2 1256.02   27.89
   0  -2  -3  757.60   17.25
   0  -2  -4 1060.99   23.87
   0  -2  -5  812.75   18.67
   0  -2  -6 9999.00  216.50
   0  -2   7 1032.73   23.42
   0  -2   8 3275.31   71.78
   0  -2   9  435.20   10.89
   0   2  10  338.30    9.13
   0  -2  10  362.46    9.21
   0  -2  11  618.14   13.57
   0  -2 -11  606.66   13.52
   0   2  11  597.35   14.83
   0  -2  11  592.27   14.80
   0  -2  12  590.35   13.03
   0  -2 -12  568.79   12.97
   0   2  12  609.94   14.55
   0  -2  13   63.54    1.89
   0   2  13   67.10    3.80
   0  -2  14 1247.83   29.32
   0  -2  14 1239.54   28.89
   0   2  14 1229.76   28.86
   0   2 -15   31.35    5.05
   0  -2 -15   28.56    4.97
   0  -2  15   33.66    4.00
   0  -2  15   35.87    3.48
   0   2  15   37.18    3.52
   0   2  16  226.34    7.54
   0  -2 -16  229.09    8.96
   0  -2  16  236.08    8.27
   0  -2  16  237.45    7.75
   0   2 -16  234.34    8.88
   0   2 -17   40.88    5.19
   0  -2 -17   39.02    5.39
   0  -2  17   39.74    4.40
   0  -2  17   45.02    3.75
   0   2  17   48.53    3.91
   0   2 -18   94.37    6.18
   0  -2 -18   94.73    6.30
   0   2  18   84.09    4.79
   0  -2  18   86.19    4.74
   0  -2 -19    0.35    4.63
   0  -2  19    7.75    3.88
   0   2 -19    2.80    4.61
   0   2 -20  973.99   23.93
   0  -2  20  934.41   24.68
   0  -2 -20  947.13   25.15
   0   2 -20  993.62   25.26
   0   2 -21  207.69    8.08
   0   2 -21  208.44    9.14
   0   2  21  212.83    7.76
   0  -2  21  195.75    7.57
   0  -2  21  185.87    8.24
   0  -2 -21  203.99    9.12
   0   2 -22   50.52    5.19
   0  -2 -22   48.10    5.88
   0  -2  22   60.42    5.22
   0   2  22   52.28    4.48
   0  -2  22   52.12    4.46
   0   2 -22   50.14    5.88
   0   2 -23  207.87    8.43
   0  -2 -23  200.48    9.46
   0   2 -23  208.68    9.61
   0   2  23  210.73    8.12
   0  -2  23  205.46    8.85
   0  -2  23  196.96    7.95
   0  -2 -24    8.26    5.30
   0  -2 -24    9.11    4.25
   0  -2  24    7.49    4.31
   0   2  24    9.91    3.52
   0   2 -24    1.69    5.23
   0   2 -24    3.27    4.54
   0  -2 -25   92.66    6.62
   0   2 -25   91.21    7.55
   0  -2 -25  102.99    7.61
   0   2 -25   89.67    6.44
   0   2  25  105.26    5.97
   0  -2  25   97.51    6.63
   0   2 -26  732.68   20.70
   0   2  26  779.17   20.93
   0  -2 -26  783.35   22.12
   0   2 -26  782.24   22.69
   0  -2 -26  776.70   22.66
   0   2  27  253.15    9.72
   0  -2 -27  242.79   11.45
   0   2 -27  277.40   11.78
   0  -2 -27  245.71   10.67
   0  -2 -28   20.63    5.58
   0   2 -28   19.64    6.14
   0   2  28   14.81    4.01
   0  -2 -28   23.62    5.70
   0  -2 -28   10.45    6.04
   0  -2 -29    7.84    5.39
   0  -2 -29    2.68    6.00
   0  -2 -29    3.58    5.17
   0   2 -29    4.15    5.92
   0   2  29    3.81    3.87
   0  -2 -30  122.46    9.04
   0   2 -30  139.46    9.36
   0  -2 -30  139.03    8.54
   0  -2 -30  127.04    7.88
   0  -2 -31  204.84   10.05
   0  -2 -31  183.65    9.11
   0   2 -32   86.30    8.22
   0  -2 -32   99.99    8.42
   0   2 -33   10.25    6.08
   0   2 -33    5.19    5.49
   0   2 -34   37.22    6.61
   0   2 -34   34.75    5.90
   0   2 -35    7.21    5.63
   0   2 -35    6.99    5.03
   0   2 -36   84.80    7.03
   0   2 -36   65.93    5.95
   0   2 -37   16.13    5.17
   0   2 -37    5.87    4.30
   0   2 -38   24.38    5.08
   0  -2 -39    3.07    3.93
   0  -2 -40    1.96    3.38
   0   3   0    0.86    2.42
   0   3  -1  115.22    4.09
   0   3   1  102.78    3.96
   0   3  -2 4888.08  106.27
   0  -3  -3  186.38    5.75
   0  -3  -4  412.36   10.39
   0  -3  -5  153.98    5.14
   0  -3  -6 1387.16   31.39
   0  -3  -7  127.77    4.91
   0  -3  -8  299.39    8.42
   0  -3  -9   10.22    3.10
   0  -3 -10  955.98   22.72
   0  -3 -11  119.89    5.29
   0  -3 -12   79.47    4.74
   0   3  12   72.78    4.10
   0  -3 -12   84.32    2.72
   0  -3 -13  528.62   14.41
   0   3  13  556.35   14.01
   0  -3  13  550.86   12.44
   0  -3 -13  533.76   12.36
   0  -3 -14  311.80    9.68
   0  -3  14  297.11    7.19
   0  -3 -14  295.81    7.11
   0   3  14  317.22    9.03
   0   3  15  172.87    6.31
   0  -3 -15  155.73    6.99
   0   3 -15  166.66    7.52
   0  -3 -15  159.04    7.51
   0   3  16  644.31   16.57
   0   3 -16  633.12   17.56
   0  -3 -16  640.34   17.63
   0  -3 -17   31.14    5.15
   0   3 -17   29.92    3.64
   0   3  17   36.33    3.65
   0   3 -17   34.00    5.15
   0   3 -18   57.27    4.13
   0  -3 -18   62.48    5.83
   0   3 -18   65.22    5.82
   0  -3 -18   48.63    4.83
   0  -3 -19   77.64    5.60
   0   3 -19   82.27    5.37
   0  -3 -19   83.83    6.40
   0   3 -19   87.05    6.36
   0  -3  19   76.96    5.43
   0  -3 -20   20.95    5.20
   0  -3 -20   26.69    4.37
   0  -3  20   20.70    4.22
   0   3  20   25.26    3.76
   0   3 -20   20.62    5.14
   0   3 -20   23.19    4.31
   0   3 -21  411.27   12.73
   0  -3 -21  441.69   14.40
   0  -3 -21  430.75   13.63
   0   3 -21  427.29   14.24
   0   3  21  442.76   13.00
   0  -3  21  449.53   13.79
   0  -3 -22  258.02   10.84
   0  -3 -22  280.98   10.43
   0   3  22  270.01    9.50
   0  -3  22  280.89   10.43
   0   3 -22  277.45   11.12
   0  -3 -23    2.83    4.13
   0   3 -23    3.29    5.10
   0   3  23    1.97    3.21
   0  -3  23    5.60    3.99
   0  -3 -23    2.14    5.14
   0  -3 -24    3.68    4.35
   0  -3 -24    2.25    5.35
   0   3 -24    4.96    5.33
   0  -3  24   12.27    4.47
   0   3  24    6.61    3.66
   0  -3 -25  223.29   10.74
   0  -3 -25  227.86   10.03
   0  -3  25  235.22   10.04
   0   3  25  249.49    9.36
   0   3 -25  228.13   10.72
   0  -3 -26   49.97    6.03
   0  -3 -26   47.36    6.62
   0   3 -26   35.42    6.34
   0  -3  26   33.38    5.32
   0   3  26   43.30    4.87
   0  -3 -27  142.13    9.15
   0  -3 -27  153.74    8.55
   0   3 -27  128.37    9.06
   0   3  27  151.68    7.45
   0  -3  27  143.07    8.27
   0   3 -28  215.02   10.99
   0  -3 -28  221.31   11.06
   0  -3 -28  229.84   10.47
   0   3  28  219.51    9.25
   0   3 -29   30.34    6.82
   0   3 -29   31.26    5.98
   0  -3 -29   35.78    6.98
   0   3  29   28.87    4.66
   0  -3 -29   39.51    5.95
   0  -3 -30   60.31    6.61
   0   3 -30   43.65    6.45
   0  -3 -30   50.69    6.48
   0  -3 -31   35.01    5.91
   0  -3 -32  127.26    8.29
   0   3 -32  124.71    8.89
   0   3 -33   59.78    6.46
   0   3 -33   63.04    7.28
   0  -3 -33   56.77    6.19
   0   3 -34   26.77    6.15
   0  -3 -34   29.48    5.46
   0   3 -35    8.07    5.47
   0   3 -36   32.77    5.78
   0   3 -37    1.32    4.59
   0   3 -38   16.59    4.74
   0  -3 -39    2.52    3.82
   0   3 -39   -0.68    3.90
   0  -3 -40   30.51    4.27
[truncated: 516,298 more chars]
